# Supplementary material for: Deepbinner: Demultiplexing barcoded Oxford Nanopore reads with deep convolutional neural networks
Source: PLoS Comput Biol. 2018 Nov 20;14(11):e1006583. doi: 10.1371/journal.pcbi.1006583 (PMC6245502; doi:10.1371/journal.pcbi.1006583)
Supplement: S1 File — Classification counts per reference bin and predicted bin, for each demultiplexer tested, using the amplicon read set. (XLSX) [file pcbi.1006583.s001.xlsx]

## Sheet: Definitions
Term	Definition
un (unknown)	Reads for which the reference-based classification could not be determined. Likely due to the read having low quality, being 'junk' (nonsense repetitive sequence) or being contamination. These reads are excluded from precision and recall calculations.
chim (chimeras)	Reads which aligned to two or more different reference sequences. Likely due to the read being an in-silico chimera (two separate reads which were falsely joined in software) or an actual chimera (two pieces of DNA ligated together during the library preparation). These reads are excluded from the precision and recall calculations.
Precision (per-bin)	For the reads put in a bin by a demultiplexer, the precision is the proportion which actually belong in that bin (according to the reference-based classification). Higher is better. One minus the precision is the proportion of reads in that bin which were incorrectly demultiplexed.
Binned reads	For all reads (including unknowns and chimeras), the proportion for which the demultiplexer assigned a barcode bin (whether or not the bin was correct). Since a high bin rate can come from either correct or incorrect classifications, neither high nor low values are necessarily better.
Recall (per-bin)	For the reads which belong in a bin (according to the reference-based classification), the recall is the proportion which the demultiplexer put in that bin. Higher is better. Because the denominator includes reads which the demultiplexer failed to bin, this value is typically lower than the precision.
Precision (overall)	For all reads that were binned and assigned a reference-based classification, this is the proportion which the demultiplexer put in the correct bin. A.k.a. positive predictive value.
Recall (overall)	For all reads that assigned a reference-based classification, this is the proportion which the demultiplexer put in the correct bin. A.k.a. accuracy. The difference between overall precision and overall recall is unbinned reads are included in the denominator for overall recall.
Unknown bin rate	The proportion of unknown reads which the demultiplexer assigned to a barcode bin. Since there are multiple reasons a read could be classified as unknown, neither high nor low values are necessarily better.
Chimera bin rate	The proportion of chimeric reads which the demultiplexer assigned to a barcode bin. Since these reads do not belong in a single bin, a demultiplexer would ideally put them in the 'none' bin. Therefore, lower is better.

## Sheet: Alba
	Albacore
		True (reference-based) bin
		1	2	3	4	5	6	7	8	9	10	11	12	un	chim	total	prec
Albacore predicted bin	1	100508	104	304	75	171	34	200	227	96	63	47	171	1437	354	103791	0.985373
	2	347	197961	416	384	725	147	1095	1100	492	408	257	837	10653	595	215417	0.969594
	3	145	216	120472	105	314	64	375	406	170	125	96	285	27981	440	151194	0.981258
	4	84	114	145	81406	202	46	275	310	139	100	72	234	1264	326	84717	0.979297
	5	144	155	155	171	127371	60	447	472	189	165	91	362	1720	439	131941	0.981423
	6	132	159	146	162	382	114078	419	499	172	169	107	338	1172	361	118296	0.977005
	7	104	70	92	75	162	69	68414	248	110	87	52	212	2231	329	72255	0.98162
	8	69	87	77	94	178	37	322	85582	96	84	54	159	1437	334	88610	0.985525
	9	319	414	419	323	715	133	982	1060	107183	358	247	736	2901	397	116187	0.949455
	10	187	237	232	170	434	79	553	622	298	122239	146	439	1262	538	127436	0.972962
	11	273	355	352	282	642	133	867	935	384	331	125478	680	2770	541	134023	0.959958
	12	163	221	219	170	355	81	456	534	222	174	124	44688	1754	232	49393	0.942646
	none	25106	40874	29676	19817	31114	22275	18353	31830	35761	26613	18684	10157	184632	912	495804
	total	127581	240967	152705	103234	162765	137236	92758	123825	145312	150916	145455	59298	241214	5798
	recall	0.787798	0.821527	0.78892	0.788558	0.782545	0.831254	0.737554	0.691153	0.737606	0.80998	0.862659	0.753617
														Binned reads:				0.73754
	These results are from Albacore v2.3.1 demultiplexing (default parameters): read_fast5_basecaller.py -f FLO-MIN106 -k SQK-LSK108 \ -i fast5_dir --barcoding --recursive -s out_dir \ -o fastq --disable_filtering												Precision (positive predictive value):					0.972659
														Recall (accuracy):				0.788879
														Unknown bin rate:				0.234572
														Chimera bin rate:				0.842704

## Sheet: Pore
	Porechop (defaults)
		True (reference-based) bin
		1	2	3	4	5	6	7	8	9	10	11	12	un	chim	total	prec
Porechop predicted bin	1	105371	96	427	94	161	49	207	220	95	74	42	155	2361	286	109638	0.984859
	2	340	212486	401	391	702	160	1003	1114	505	394	233	782	16134	519	235164	0.972427
	3	131	220	125794	130	272	61	330	380	178	114	82	272	30708	377	159049	0.983042
	4	79	113	133	84750	209	53	268	302	138	87	76	195	2627	260	89290	0.980869
	5	385	262	204	197	136139	67	401	514	285	160	90	361	2991	401	142457	0.978959
	6	132	162	150	175	360	118877	376	466	208	159	94	337	2382	300	124178	0.978444
	7	108	77	141	80	215	86	73469	265	119	90	65	206	3470	311	78702	0.98062
	8	81	93	73	89	170	40	284	89548	107	75	51	147	2489	280	93527	0.986668
	9	301	371	436	299	601	138	838	1031	115441	300	224	682	4644	326	125632	0.95673
	10	174	209	230	168	401	70	468	579	299	131917	124	437	3148	482	138706	0.976613
	11	260	296	307	265	554	127	756	874	376	260	132062	605	6019	461	143222	0.965775
	12	165	375	217	178	319	100	408	486	245	172	120	46086	3768	196	52835	0.943013
	none	20054	26207	24192	16418	22662	17408	13950	28046	27316	17114	12192	9033	160473	1599	396664
	total	127581	240967	152705	103234	162765	137236	92758	123825	145312	150916	145455	59298	241214	5798
	recall	0.825915	0.881805	0.823771	0.82095	0.836414	0.866223	0.79205	0.723182	0.794435	0.874109	0.907923	0.777193
														Binned reads:				0.790021
	These results are from Porechop v0.2.3 demultiplexing (default parameters): porechop -i reads.fastq.gz -b out_dir --no_split												Precision (positive predictive value):					0.974763
														Recall (accuracy):				0.835503
														Unknown bin rate:				0.334728
														Chimera bin rate:				0.724215

## Sheet: Pore (lenient)
	Porechop (lenient)
		True (reference-based) bin
		1	2	3	4	5	6	7	8	9	10	11	12	un	chim	total	prec
Porechop predicted bin	1	113504	473	1724	545	784	1064	582	743	587	901	253	301	8799	368	130628	0.934489
	2	1137	225087	1209	1122	2121	1370	1583	2473	1275	1082	811	1155	37860	651	278936	0.936205
	3	562	829	135533	765	843	465	595	1152	865	580	372	522	40191	465	183739	0.947233
	4	598	821	680	92433	1365	605	763	1013	956	508	462	357	13285	341	114187	0.919173
	5	2061	1698	839	670	145922	597	736	1656	1614	607	423	568	8494	505	166390	0.927131
	6	887	877	937	896	1220	126075	1478	1469	1392	793	432	1015	14154	402	152027	0.917103
	7	827	502	1267	403	1096	617	79144	1162	779	553	492	526	10687	395	98450	0.905869
	8	588	644	660	542	646	418	587	102458	746	446	553	385	8572	368	117613	0.94281
	9	1081	1245	2258	995	1326	674	1359	2119	128895	815	643	1240	14728	450	157828	0.903575
	10	541	524	683	444	979	427	795	1169	817	139975	339	732	10296	573	158294	0.949466
	11	860	773	937	701	1166	886	1234	1818	1049	764	137854	1059	17852	553	167506	0.924568
	12	1046	2976	1247	846	1043	836	1183	1597	1647	901	662	49676	21929	261	85850	0.780333
	none	3889	4518	4731	2872	4254	3202	2719	4996	4690	2991	2159	1762	34367	466	77616
	total	127581	240967	152705	103234	162765	137236	92758	123825	145312	150916	145455	59298	241214	5798
	recall	0.889662	0.934099	0.887548	0.895374	0.89652	0.918673	0.853231	0.827442	0.887022	0.927503	0.947743	0.837735
														Binned reads:				0.958913
	These results are from Porechop v0.2.3 demultiplexing (lenient parameters): porechop -i reads.fastq.gz -b out_dir --no_split \ --barcode_threshold 60 --barcode_diff 1												Precision (positive predictive value):					0.923269
														Recall (accuracy):				0.899214
														Unknown bin rate:				0.857525
														Chimera bin rate:				0.919627

## Sheet: Pore (stringent)
	Porechop (stringent)
		True (reference-based) bin
		1	2	3	4	5	6	7	8	9	10	11	12	un	chim	total	prec
Porechop predicted bin	1	23326	3	56	4	8	0	4	4	2	0	0	3	90	3	23503	0.996412
	2	13	56124	8	7	13	0	22	34	21	2	1	30	2655	10	58940	0.997317
	3	8	19	32118	2	5	0	6	9	4	0	4	5	9995	5	42180	0.998073
	4	4	2	8	16224	6	2	3	7	2	0	2	8	84	2	16354	0.997295
	5	4	3	1	8	30909	1	9	5	2	2	1	6	116	2	31069	0.998643
	6	3	3	3	4	42	28401	6	15	3	0	3	10	78	6	28577	0.996771
	7	2	1	0	1	4	4	11215	6	1	2	0	3	156	2	11397	0.997865
	8	0	1	0	1	5	1	20	12611	7	0	2	5	84	2	12739	0.996681
	9	3	6	8	3	6	2	12	27	16103	5	6	26	237	4	16448	0.993583
	10	5	1	7	7	10	1	12	14	14	36608	9	13	77	9	36787	0.997466
	11	8	7	9	7	15	3	46	29	11	4	37588	32	235	7	38001	0.995471
	12	8	4	2	4	7	1	9	8	3	0	6	8209	240	4	8505	0.993705
	none	104197	184793	120485	86962	131735	108820	81394	111056	129139	114293	107833	50948	227167	5742	1564564
	total	127581	240967	152705	103234	162765	137236	92758	123825	145312	150916	145455	59298	241214	5798
	recall	0.182833	0.232912	0.210327	0.157158	0.1899	0.20695	0.120906	0.101845	0.110817	0.242572	0.258417	0.138436
														Binned reads:				0.171778
	These results are from Porechop v0.2.3 demultiplexing (stringent parameters): porechop -i reads.fastq.gz -b out_dir --no_split \ --barcode_threshold 85 --require_two_barcodes												Precision (positive predictive value):					0.996904
														Recall (accuracy):				0.188445
														Unknown bin rate:				0.0582346
														Chimera bin rate:				0.0096585

## Sheet: Deep
	Deepbinner (defaults)
		True (reference-based) bin
		1	2	3	4	5	6	7	8	9	10	11	12	un	chim	total	prec
Deepbinner predicted bin	1	121601	71	329	50	112	24	131	144	67	35	28	141	8754	191	131678	0.990777
	2	237	232689	228	215	458	87	570	736	326	194	137	582	28837	288	265584	0.984056
	3	115	189	145519	67	159	33	210	267	114	78	53	200	42693	225	189922	0.989898
	4	47	80	117	97807	135	21	156	208	87	51	42	149	8056	155	107111	0.988948
	5	103	111	108	133	151069	45	272	337	135	85	58	260	10237	206	163159	0.989215
	6	90	98	76	109	298	133366	242	330	124	87	67	237	9394	184	144702	0.98699
	7	65	59	69	52	167	62	81244	178	87	66	37	137	8046	171	90440	0.988093
	8	54	74	52	65	138	29	259	111496	99	45	47	150	9021	206	121735	0.991005
	9	266	323	272	212	509	100	667	850	139182	212	151	631	13902	262	157539	0.970755
	10	131	144	152	104	318	54	307	410	228	144686	95	320	9845	281	157075	0.9846
	11	151	159	166	140	339	64	473	514	226	149	139802	433	12127	241	154984	0.980269
	12	100	124	118	86	197	52	257	306	139	73	84	50219	5016	108	56879	0.970322
	none	4621	6846	5499	4194	8866	3299	7970	8049	4498	5155	4854	5839	75286	3280	148256
	total	127581	240967	152705	103234	162765	137236	92758	123825	145312	150916	145455	59298	241214	5798
	recall	0.953128	0.965647	0.952942	0.94743	0.928142	0.9718	0.875871	0.900432	0.957815	0.958719	0.961136	0.846892
														Binned reads:				0.921519
	These results are from Deepbinner v0.2.0 demultiplexing (default parameters, equivalent to using --require_either): deepbinner classify -s start_model -e end_model fast5_dir												Precision (positive predictive value):					0.984939
														Recall (accuracy):				0.943137
														Unknown bin rate:				0.687887
														Chimera bin rate:				0.434288

## Sheet: Deep (stringent)
	Deepbinner (--require_both)
		True (reference-based) bin
		1	2	3	4	5	6	7	8	9	10	11	12	un	chim	total	prec
Deepbinner predicted bin	1	75493	21	174	13	26	3	36	43	25	6	7	23	2335	14	78219	0.995031
	2	74	147530	35	46	87	12	128	188	102	21	21	118	12991	34	161387	0.994392
	3	24	67	89791	10	20	6	39	44	25	5	8	27	29749	20	119835	0.996947
	4	9	16	49	56836	31	5	26	61	29	8	5	33	2092	11	59211	0.995237
	5	23	30	31	45	92504	9	77	102	41	11	14	55	2797	16	95755	0.995287
	6	14	17	12	24	111	81547	44	65	29	6	10	37	1992	15	83923	0.995495
	7	17	8	7	10	25	21	43061	36	16	10	3	20	2806	14	46054	0.995999
	8	9	12	5	14	40	10	96	63559	31	7	10	24	2663	19	66499	0.995957
	9	57	68	63	62	118	17	154	247	81434	35	38	145	4314	17	86769	0.987821
	10	29	31	35	25	62	9	60	92	59	93201	37	61	2341	27	96069	0.994664
	11	37	38	28	26	55	12	132	119	49	21	85528	71	3629	24	89769	0.993172
	12	24	21	12	14	25	5	45	58	32	3	18	22766	1510	10	24543	0.988837
	none	51771	93108	62463	46109	69661	55580	48860	59211	63440	57582	59756	35918	171995	5577	881031
	total	127581	240967	152705	103234	162765	137236	92758	123825	145312	150916	145455	59298	241214	5798
	recall	0.591726	0.612242	0.588003	0.550555	0.568329	0.59421	0.46423	0.513297	0.560408	0.617569	0.588003	0.383925
														Binned reads:				0.533615
	These results are from Deepbinner v0.2.0 demultiplexing, requiring both start and end barcodes: deepbinner classify -s start_model -e end_model \ --require_both fast5_dir												Precision (positive predictive value):					0.994307
														Recall (accuracy):				0.568344
														Unknown bin rate:				0.286961
														Chimera bin rate:				0.0381166

## Sheet: Alba+Pore
	Albacore and Porechop
		True (reference-based) bin
		1	2	3	4	5	6	7	8	9	10	11	12	un	chim	total	prec
A+P consensus predicted bin	1	96571	75	280	64	125	24	157	188	72	48	31	133	1325	257	99350	0.987757
	2	272	193427	312	310	558	117	875	897	418	296	186	672	10369	448	209157	0.975229
	3	118	185	116232	83	232	48	293	335	139	91	66	235	27199	337	145593	0.984541
	4	67	80	113	77765	155	34	214	252	105	62	50	170	1160	233	80460	0.983533
	5	122	121	130	151	124111	50	346	384	165	128	65	298	1632	348	128051	0.984453
	6	104	124	110	128	304	111207	318	403	141	122	78	271	1078	270	114658	0.98144
	7	80	55	72	59	122	63	66103	209	91	62	42	176	2102	268	69504	0.984643
	8	53	61	47	70	130	28	255	79908	78	52	33	116	1307	245	82383	0.988581
	9	248	297	303	249	510	104	722	871	103158	240	186	580	2734	287	110489	0.959895
	10	149	177	190	137	343	56	405	524	259	119712	108	362	1142	415	123979	0.977863
	11	219	252	263	219	477	104	659	773	324	222	123501	530	2625	412	130580	0.968309
	12	114	158	168	133	261	62	331	417	168	117	90	42967	1614	176	46776	0.955119
	none	29464	45955	34485	23866	35437	25339	22080	38664	40194	29764	21019	12788	186927	2102	548084
	total	127581	240967	152705	103234	162765	137236	92758	123825	145312	150916	145455	59298	241214	5798
	recall	0.756939	0.802712	0.761154	0.753289	0.762517	0.810334	0.712639	0.64533	0.709907	0.793236	0.849067	0.724594
														Binned reads:				0.709865
	These results are from a combination of the Albacore and Porechop (default parameters) demultiplexing, only binning reads where the two tools agree.												Precision (positive predictive value):					0.977915
														Recall (accuracy):				0.764082
														Unknown bin rate:				0.225057
														Chimera bin rate:				0.637461

## Sheet: Alba+Deep
	Albacore and Deepbinner
		True (reference-based) bin
		1	2	3	4	5	6	7	8	9	10	11	12	un	chim	total	prec
A+D consensus predicted bin	1	99090	49	257	40	75	18	96	111	52	19	17	99	1382	135	101440	0.991664
	2	183	195500	166	161	334	70	450	565	262	137	104	441	10393	218	208984	0.985517
	3	77	136	118656	37	114	26	162	194	85	50	34	157	27376	158	147262	0.991046
	4	36	52	92	80125	96	18	111	155	69	32	25	112	1204	116	82243	0.990139
	5	75	74	73	96	123868	30	199	253	106	57	40	190	1635	157	126853	0.990461
	6	68	71	57	81	220	113137	189	264	92	61	48	185	1110	143	115726	0.988329
	7	49	38	50	39	86	47	65849	132	62	39	25	107	2112	132	68767	0.989868
	8	33	36	26	44	90	18	181	83006	62	27	24	93	1360	137	85137	0.99242
	9	166	207	181	151	332	64	437	605	106113	136	108	442	2724	179	111845	0.974032
	10	99	100	107	81	227	33	220	337	175	120574	69	238	1146	218	123624	0.98621
	11	127	133	129	111	285	49	381	433	183	120	123426	354	2556	196	128483	0.981667
	12	74	96	92	67	149	40	192	245	112	54	58	42498	1579	93	45349	0.973006
	none	27504	44475	32819	22201	36889	23686	24291	37525	37939	29610	21477	14382	186637	3916	543351
	total	127581	240967	152705	103234	162765	137236	92758	123825	145312	150916	145455	59298	241214	5798
	recall	0.776683	0.811314	0.777028	0.776149	0.761024	0.824397	0.709901	0.670349	0.730243	0.798948	0.848551	0.716685
														Binned reads:				0.71237
	These results are from a combination of the Albacore and Deepbinner (default parameters) demultiplexing, only binning reads where the two tools agree.												Precision (positive predictive value):					0.986495
														Recall (accuracy):				0.774544
														Unknown bin rate:				0.22626
														Chimera bin rate:				0.324595

## Sheet: Alba+Pore+Deep
	Albacore, Porechop and Deepbinner
		True (reference-based) bin
		1	2	3	4	5	6	7	8	9	10	11	12	un	chim	total	prec
A+P+D consensus predicted bin	1	95503	48	245	39	72	16	88	106	49	19	16	90	1283	125	97699	0.991816
	2	175	191460	157	154	320	67	429	536	252	130	96	427	10170	202	204575	0.985876
	3	77	132	114968	33	110	24	154	185	83	49	34	153	26812	147	142961	0.991086
	4	34	49	83	76979	91	18	103	142	61	29	23	105	1118	108	78943	0.990504
	5	74	68	71	94	121429	29	194	242	103	53	39	182	1566	145	124289	0.990626
	6	64	69	55	76	215	110482	179	251	88	60	45	179	1041	133	112937	0.988538
	7	49	37	46	37	80	47	64309	126	58	38	24	104	2026	129	67110	0.990055
	8	31	34	24	40	80	17	170	78310	60	22	21	82	1259	123	80273	0.992635
	9	154	196	167	140	308	59	425	589	102400	128	103	426	2614	157	107866	0.974357
	10	96	99	103	77	216	30	211	330	167	118571	67	230	1071	206	121474	0.986472
	11	124	126	127	107	277	48	370	418	176	115	121897	344	2463	190	126782	0.982019
	12	64	89	86	66	144	39	184	230	104	48	58	41470	1510	91	44183	0.973886
	none	31136	48560	36573	25392	39423	26360	25942	42360	41711	31654	23032	15506	188281	4042	579972
	total	127581	240967	152705	103234	162765	137236	92758	123825	145312	150916	145455	59298	241214	5798
	recall	0.748568	0.794549	0.752876	0.745675	0.746039	0.805051	0.693299	0.632425	0.704691	0.785675	0.838039	0.699349
														Binned reads:				0.692984
	These results are from a combination of the Albacore, Porechop (default parameters) and Deepbinner (default parameters) demultiplexing, only binning reads where the three tools agree.												Precision (positive predictive value):					0.986747
														Recall (accuracy):				0.7538
														Unknown bin rate:				0.219444
														Chimera bin rate:				0.302863

[truncated: 1 more sheets: Pore+Deep (extra stringent)]
