# Supplementary material for: Deepbinner: Demultiplexing barcoded Oxford Nanopore reads with deep convolutional neural networks
Source: PLoS Comput Biol. 2018 Nov 20;14(11):e1006583. doi: 10.1371/journal.pcbi.1006583 (PMC6245502; doi:10.1371/journal.pcbi.1006583)
Supplement: S2 File — Classification counts per reference bin and predicted bin, for each demultiplexer tested, using the whole genome read set. (XLSX) [file pcbi.1006583.s002.xlsx]

## Sheet: Definitions
Term	Definition
un (unknown)	Reads for which the reference-based classification could not be determined. Likely due to the read having low quality, being 'junk' (nonsense repetitive sequence) or being contamination. These reads are excluded from precision and recall calculations.
chim (chimeras)	Reads which aligned to two or more different reference sequences. Likely due to the read being an in-silico chimera (two separate reads which were falsely joined in software) or an actual chimera (two pieces of DNA ligated together during the library preparation). These reads are excluded from the precision and recall calculations.
Precision (per-bin)	For the reads put in a bin by a demultiplexer, the precision is the proportion which actually belong in that bin (according to the reference-based classification). Higher is better. One minus the precision is the proportion of reads in that bin which were incorrectly demultiplexed.
Binned reads	For all reads (including unknowns and chimeras), the proportion for which the demultiplexer assigned a barcode bin (whether or not the bin was correct). Since a high bin rate can come from either correct or incorrect classifications, neither high nor low values are necessarily better.
Recall (per-bin)	For the reads which belong in a bin (according to the reference-based classification), the recall is the proportion which the demultiplexer put in that bin. Higher is better. Because the denominator includes reads which the demultiplexer failed to bin, this value is typically lower than the precision.
Precision (overall)	For all reads that were binned and assigned a reference-based classification, this is the proportion which the demultiplexer put in the correct bin. A.k.a. positive predictive value.
Recall (overall)	For all reads that assigned a reference-based classification, this is the proportion which the demultiplexer put in the correct bin. A.k.a. accuracy. The difference between overall precision and overall recall is unbinned reads are included in the denominator for overall recall.
Unknown bin rate	The proportion of unknown reads which the demultiplexer assigned to a barcode bin. Since there are multiple reasons a read could be classified as unknown, neither high nor low values are necessarily better.
Chimera bin rate	The proportion of chimeric reads which the demultiplexer assigned to a barcode bin. Since these reads do not belong in a single bin, a demultiplexer would ideally put them in the 'none' bin. Therefore, lower is better.

## Sheet: Alba
	Albacore
		True (reference-based) bin
		1	2	3	4	5	6	7	8	9	10	11	12	un	chim	total	prec
Albacore predicted bin	1	35899	97	126	88	118	73	226	36	116	1	55	139	465	287	37726	0.970926
	2	724	124046	360	237	392	200	659	116	327	5	162	379	4709	1556	133872	0.972094
	3	334	473	61970	109	157	90	277	48	144	2	75	186	994	584	65443	0.970328
	4	456	262	278	37940	233	145	452	124	237	16	137	227	51599	1288	93394	0.936628
	5	406	223	272	232	75205	191	429	53	176	3	126	199	2007	1249	80771	0.970199
	6	1151	579	718	581	844	185985	1299	188	595	9	341	836	5860	2090	201076	0.963024
	7	162	62	81	58	83	98	39881	33	90	18	43	106	2234	511	43460	0.979516
	8	203	99	110	91	101	65	272	9417	164	11	50	139	11627	222	22571	0.878288
	9	1556	612	820	638	805	465	1655	414	68165	292	403	828	90640	1702	168995	0.889267
	10	15	2	6	5	4	5	11	2	9	16	5	6	27	0	113	0.186047
	11	559	212	289	184	278	172	558	81	286	268	90988	1066	1959	444	97344	0.958364
	12	163	50	59	54	82	75	168	15	63	15	106	24002	525	144	25521	0.965798
	none	10443	28254	15969	10790	19559	36861	11163	3898	23727	139	13803	5968	135915	4950	321439
	total	52071	154971	81058	51007	97861	224425	57050	14425	94099	795	106294	34081	308561	15027
	recall	0.689424	0.800447	0.764514	0.743819	0.768488	0.828718	0.699053	0.652825	0.724397	0.0201258	0.856003	0.704263
														Binned reads:				0.751155
	These results are from Albacore v2.3.1 demultiplexing (default parameters): read_fast5_basecaller.py -f FLO-MIN106 -k SQK-LSK108 \ -i fast5_dir --barcoding --recursive -s out_dir \ -o fastq --disable_filtering												Precision (positive predictive value):					0.956767
														Recall (accuracy):				0.778313
														Unknown bin rate:				0.55952
														Chimera bin rate:				0.670593

## Sheet: Pore
	Porechop (defaults)
		True (reference-based) bin
		1	2	3	4	5	6	7	8	9	10	11	12	un	chim	total	prec
Porechop predicted bin	1	36475	101	124	83	108	88	200	33	117	0	55	122	678	265	38449	0.972511
	2	663	131321	356	237	353	229	580	126	333	4	144	367	6923	1612	143248	0.974821
	3	273	476	64253	94	129	114	232	39	142	3	74	168	1537	536	68070	0.973575
	4	361	268	258	39345	205	151	398	127	240	15	133	198	53947	1405	97051	0.943548
	5	459	368	298	251	80715	217	383	57	229	4	132	203	2662	1378	87356	0.968782
	6	984	524	661	562	738	194244	1103	171	544	9	264	746	7457	2167	210174	0.968556
	7	153	63	93	56	86	119	42015	31	90	19	55	106	2701	549	46136	0.97969
	8	191	84	98	91	85	77	243	9844	172	14	47	120	12159	261	23486	0.889572
	9	1357	567	730	598	705	432	1474	408	72469	310	346	740	96896	1937	178969	0.904325
	10	0	0	0	0	0	0	0	0	0	0	0	0	0	0	0	N/A
	11	469	171	243	167	219	190	475	71	280	271	94613	1054	3613	445	102281	0.963247
	12	150	78	77	55	82	118	166	27	94	16	116	24276	1562	127	26944	0.961235
	none	10536	20950	13867	9468	14436	28446	9781	3491	19389	130	10315	5981	118426	4345	269561
	total	52071	154971	81058	51007	97861	224425	57050	14425	94099	795	106294	34081	308561	15027
	recall	0.700486	0.847391	0.792679	0.771365	0.824792	0.865519	0.736459	0.682426	0.770136	0	0.890107	0.712303
														Binned reads:				0.791317
	These results are from Porechop v0.2.3 demultiplexing (default parameters): porechop -i reads.fastq.gz -b out_dir --no_split												Precision (positive predictive value):					0.961311
														Recall (accuracy):				0.815556
														Unknown bin rate:				0.616199
														Chimera bin rate:				0.710854

## Sheet: Pore (lenient)
	Porechop (lenient)
		True (reference-based) bin
		1	2	3	4	5	6	7	8	9	10	11	12	un	chim	total	prec
Porechop predicted bin	1	39800	649	603	292	554	1012	433	118	576	7	226	229	4527	393	49419	0.894402
	2	1206	140398	955	830	1176	1976	1172	312	1275	7	616	723	21115	2088	173849	0.931973
	3	577	1138	70067	472	756	1080	573	159	849	7	606	482	7129	759	84654	0.912735
	4	783	1005	626	43158	608	1057	727	243	794	22	392	350	64877	1742	116384	0.867236
	5	1262	1769	941	639	86325	1070	704	193	1312	18	416	362	7482	1721	104214	0.908579
	6	1599	1419	1306	1030	1497	206084	1711	359	1465	15	726	1172	16560	2605	237548	0.943682
	7	483	626	537	379	639	1187	45519	170	735	32	486	325	7652	800	59570	0.890469
	8	533	569	462	307	480	921	487	11138	652	18	245	255	16761	427	33255	0.693222
	9	2079	1567	1656	1131	1549	1901	2187	651	81000	348	1077	1250	114310	2601	213307	0.840284
	10	0	0	0	0	0	0	0	0	0	0	0	0	0	0	0	N/A
	11	801	829	658	523	716	1278	921	215	955	281	98968	1303	11818	633	119899	0.921078
	12	613	1067	676	522	819	1861	680	221	1157	22	658	26478	12042	362	47178	0.761431
	none	2335	3935	2571	1724	2742	4998	1936	646	3329	18	1878	1152	24288	896	52448
	total	52071	154971	81058	51007	97861	224425	57050	14425	94099	795	106294	34081	308561	15027
	recall	0.764341	0.905963	0.864406	0.846119	0.882119	0.918276	0.797879	0.772132	0.860796	0	0.931078	0.776914
														Binned reads:				0.959397
	These results are from Porechop v0.2.3 demultiplexing (lenient parameters): porechop -i reads.fastq.gz -b out_dir --no_split \ --barcode_threshold 60 --barcode_diff 1												Precision (positive predictive value):					0.902284
														Recall (accuracy):				0.876875
														Unknown bin rate:				0.921286
														Chimera bin rate:				0.940374

## Sheet: Pore (stringent)
	Porechop (stringent)
		True (reference-based) bin
		1	2	3	4	5	6	7	8	9	10	11	12	un	chim	total	prec
Porechop predicted bin	1	7585	4	1	0	0	1	0	0	3	0	0	2	25	21	7642	0.998552
	2	17	33361	2	2	7	6	14	0	2	2	3	6	896	231	34549	0.998175
	3	10	91	13601	0	1	16	3	1	1	1	1	3	89	54	13872	0.990677
	4	7	15	12	7716	4	3	5	6	2	2	2	0	9987	160	17921	0.992539
	5	7	8	10	21	17663	18	5	0	1	1	1	5	275	182	18197	0.99566
	6	23	46	35	37	57	49910	21	4	7	0	3	18	915	310	51386	0.994996
	7	0	0	3	1	0	9	6940	0	1	1	0	0	318	39	7312	0.997843
	8	2	2	3	4	1	1	10	1393	8	0	0	0	1664	23	3111	0.97823
	9	31	9	22	30	11	12	54	29	11642	33	6	25	14198	165	26267	0.977991
	10	0	0	0	0	0	0	0	0	0	0	0	0	0	0	0	N/A
	11	7	1	1	1	2	11	11	9	17	92	27624	218	123	59	28176	0.986783
	12	1	1	0	0	0	2	1	1	3	1	7	4131	26	13	4187	0.995902
	none	44381	121433	67368	43195	80115	174436	49986	12982	82412	662	78647	29673	280045	13770	1079105
	total	52071	154971	81058	51007	97861	224425	57050	14425	94099	795	106294	34081	308561	15027
	recall	0.145666	0.215273	0.167793	0.151273	0.180491	0.222391	0.121648	0.0965685	0.123721	0	0.259883	0.121211
														Binned reads:				0.164602
	These results are from Porechop v0.2.3 demultiplexing (stringent parameters): porechop -i reads.fastq.gz -b out_dir --no_split \ --barcode_threshold 85 --require_two_barcodes												Precision (positive predictive value):					0.992994
														Recall (accuracy):				0.187542
														Unknown bin rate:				0.0924161
														Chimera bin rate:				0.0836494

## Sheet: Deep
	Deepbinner (defaults)
		True (reference-based) bin
		1	2	3	4	5	6	7	8	9	10	11	12	un	chim	total	prec
Deepbinner predicted bin	1	40440	58	82	57	70	42	110	22	64	0	31	75	1703	193	42947	0.985116
	2	381	145356	200	131	194	116	339	60	159	4	71	251	11260	1676	160198	0.987057
	3	189	455	72929	61	74	64	149	15	74	1	37	96	4295	449	78888	0.983613
	4	245	199	202	45145	139	105	285	119	190	16	72	149	63109	1752	111727	0.963278
	5	235	168	183	182	88468	165	231	40	102	4	61	131	5436	1392	96798	0.983306
	6	605	395	476	418	559	215603	660	105	313	6	140	477	15756	2363	237876	0.981097
	7	101	30	49	44	62	77	45520	19	46	23	26	64	4257	550	50868	0.988255
	8	129	61	82	76	62	68	185	12041	146	17	29	90	15252	372	28610	0.927229
	9	1009	439	536	567	554	373	1130	412	87030	365	237	563	119985	2700	215900	0.933648
	10	15	4	9	6	14	26	28	0	23	17	5	4	117	7	275	0.112583
	11	245	95	138	79	122	111	269	45	155	272	99855	958	6116	380	108840	0.97568
	12	85	22	38	20	35	42	89	11	49	19	91	26279	1540	122	28442	0.981292
	none	8392	7689	6134	4221	7508	7633	8055	1536	5748	51	5639	4944	59735	3071	130356
	total	52071	154971	81058	51007	97861	224425	57050	14425	94099	795	106294	34081	308561	15027
	recall	0.776632	0.937956	0.899714	0.885075	0.904017	0.960691	0.797897	0.834731	0.924877	0.0213836	0.939423	0.771075
														Binned reads:				0.899084
	These results are from Deepbinner v0.2.0 demultiplexing (default parameters, equivalent to using --require_either): deepbinner classify -s start_model -e end_model fast5_dir												Precision (positive predictive value):					0.975678
														Recall (accuracy):				0.907602
														Unknown bin rate:				0.806408
														Chimera bin rate:				0.795635

## Sheet: Deep (stringent)
	Deepbinner (--require_both)
		True (reference-based) bin
		1	2	3	4	5	6	7	8	9	10	11	12	un	chim	total	prec
Deepbinner predicted bin	1	20406	4	1	0	1	2	2	1	4	0	1	5	301	49	20777	0.998972
	2	46	85390	8	5	20	21	24	5	7	3	8	13	4079	780	90409	0.99813
	3	22	234	37486	4	3	23	5	2	4	1	4	4	1032	144	38968	0.991903
	4	18	64	47	24638	23	22	40	50	41	7	10	4	32894	822	58680	0.986941
	5	15	36	36	57	48318	59	17	2	1	3	7	9	1733	630	50923	0.995016
	6	55	122	93	124	159	129300	53	10	16	2	14	38	5383	1084	136453	0.994723
	7	3	2	5	1	2	24	22043	0	1	9	1	3	1587	186	23867	0.997692
	8	10	3	5	19	3	13	44	5945	40	9	3	5	7613	156	13868	0.97475
	9	144	57	61	140	77	81	250	158	46419	218	30	93	61735	1224	110687	0.972574
	10	0	0	0	0	0	0	0	0	0	13	0	0	1	0	14	1
	11	14	2	4	2	6	28	17	18	30	197	63234	489	1908	161	66110	0.987399
	12	1	1	0	1	0	9	3	3	4	8	35	12091	421	36	12613	0.994653
	none	31337	69056	43312	26016	49249	94843	34552	8231	47532	325	42947	21327	189874	9755	668356
	total	52071	154971	81058	51007	97861	224425	57050	14425	94099	795	106294	34081	308561	15027
	recall	0.391888	0.551006	0.462459	0.483032	0.493741	0.576139	0.38638	0.412132	0.4933	0.0163522	0.594897	0.354772
														Binned reads:				0.482586
	These results are from Deepbinner v0.2.0 demultiplexing, requiring both start and end barcodes: deepbinner classify -s start_model -e end_model \ --require_both fast5_dir												Precision (positive predictive value):					0.991736
														Recall (accuracy):				0.511584
														Unknown bin rate:				0.384647
														Chimera bin rate:				0.350835

## Sheet: Alba+Pore
	Albacore and Porechop
		True (reference-based) bin
		1	2	3	4	5	6	7	8	9	10	11	12	un	chim	total	prec
A+P consensus predicted bin	1	33688	73	89	67	88	52	163	26	89	0	42	106	376	231	35090	0.976945
	2	571	120382	286	178	289	148	492	93	263	4	117	304	4379	1368	128874	0.977706
	3	248	430	59637	69	114	75	207	35	115	2	51	144	869	491	62487	0.975625
	4	312	218	226	36174	170	112	339	105	192	14	99	173	49221	1176	88531	0.948602
	5	319	177	215	204	73436	169	319	47	151	3	103	165	1825	1142	78275	0.975142
	6	858	450	582	488	659	181510	982	145	458	8	228	643	5326	1892	194229	0.970585
	7	121	50	68	42	60	82	38280	23	70	18	35	85	2104	446	41484	0.983202
	8	155	64	78	70	65	46	204	8852	136	9	35	102	10819	196	20831	0.901793
	9	1175	464	620	508	593	341	1290	356	65559	280	282	633	86876	1527	160504	0.909266
	10	0	0	0	0	0	0	0	0	0	0	0	0	0	0	0	N/A
	11	422	148	219	141	192	130	425	65	237	260	89248	981	1703	391	94562	0.965177
	12	126	36	51	36	52	56	124	12	51	14	86	22815	444	116	24019	0.972548
	none	14076	32479	18987	13030	22143	41704	14225	4666	26778	183	15968	7930	144619	6051	362839
	total	52071	154971	81058	51007	97861	224425	57050	14425	94099	795	106294	34081	308561	15027
	recall	0.646963	0.776803	0.735732	0.709197	0.750411	0.808778	0.67099	0.613657	0.696702	0	0.839633	0.669435
														Binned reads:				0.719105
	These results are from a combination of the Albacore and Porechop (default parameters) demultiplexing, only binning reads where the two tools agree.												Precision (positive predictive value):					0.965095
														Recall (accuracy):				0.753593
														Unknown bin rate:				0.531311
														Chimera bin rate:				0.597325

## Sheet: Alba+Deep
	Albacore and Deepbinner
		True (reference-based) bin
		1	2	3	4	5	6	7	8	9	10	11	12	un	chim	total	prec
A+D consensus predicted bin	1	33399	33	54	35	46	26	74	17	35	0	21	54	224	155	34173	0.988312
	2	281	122153	142	87	151	82	246	45	112	4	54	174	4055	1191	128777	0.988845
	3	134	373	60260	36	51	49	106	14	54	1	24	68	714	368	62252	0.985123
	4	175	147	154	36798	101	74	200	76	108	13	51	103	49773	1127	88900	0.968368
	5	177	114	135	134	73011	126	170	31	68	3	48	94	1605	989	76705	0.985157
	6	476	308	379	328	455	184550	510	81	235	4	103	364	4711	1752	194256	0.982731
	7	61	19	35	27	30	65	37791	14	34	18	21	43	1997	361	40516	0.990382
	8	87	33	51	51	30	37	138	9110	103	9	19	53	11013	191	20925	0.937146
	9	715	284	365	359	358	235	792	282	67032	282	157	388	88455	1446	161150	0.940813
	10	6	0	3	1	2	4	6	0	3	15	0	3	14	0	57	0.348837
	11	201	75	108	56	88	85	214	37	128	258	89269	839	1389	318	93065	0.977134
	12	61	16	27	14	23	32	75	9	31	14	66	22585	345	99	23397	0.983967
	none	16298	31416	19345	13081	23515	39060	16728	4709	26156	174	16461	9313	144266	7030	367552
	total	52071	154971	81058	51007	97861	224425	57050	14425	94099	795	106294	34081	308561	15027
	recall	0.641413	0.788231	0.743418	0.72143	0.746068	0.822324	0.662419	0.631542	0.712356	0.0188679	0.839831	0.662686
														Binned reads:				0.715456
	These results are from a combination of the Albacore and Deepbinner (default parameters) demultiplexing, only binning reads where the two tools agree.												Precision (positive predictive value):					0.978842
														Recall (accuracy):				0.760195
														Unknown bin rate:				0.532455
														Chimera bin rate:				0.532175

## Sheet: Alba+Pore+Deep
	Albacore, Porechop and Deepbinner
		True (reference-based) bin
		1	2	3	4	5	6	7	8	9	10	11	12	un	chim	total	prec
A+P+D consensus predicted bin	1	32030	30	49	33	45	23	69	14	32	0	21	52	212	148	32758	0.988641
	2	274	119010	138	79	146	78	231	43	103	4	50	164	3917	1138	125375	0.989112
	3	130	359	58423	30	51	46	99	14	53	1	21	67	682	353	60329	0.98531
	4	165	141	149	35460	96	66	182	72	99	13	49	95	48068	1075	85730	0.969197
	5	171	110	132	131	71703	123	164	30	65	3	47	93	1555	967	75294	0.98531
	6	446	293	362	323	438	180378	490	77	226	4	96	345	4548	1684	189710	0.983104
	7	59	19	35	26	29	63	36901	13	32	18	19	43	1947	346	39550	0.990445
	8	84	32	44	47	26	34	130	8646	94	9	19	48	10430	177	19820	0.938457
	9	678	265	350	340	339	217	751	271	64845	273	150	372	85460	1373	155684	0.941816
	10	0	0	0	0	0	0	0	0	0	0	0	0	0	0	0	N/A
	11	194	73	105	54	85	82	206	36	127	252	87957	826	1329	309	91635	0.977333
	12	58	16	26	13	22	30	73	9	31	14	63	21903	325	93	22676	0.984051
	none	17782	34623	21245	14471	24881	43285	17754	5200	28392	204	17802	10073	150088	7364	393164
	total	52071	154971	81058	51007	97861	224425	57050	14425	94099	795	106294	34081	308561	15027
	recall	0.615122	0.76795	0.720756	0.695199	0.732703	0.803734	0.646819	0.599376	0.689115	0	0.827488	0.642675
														Binned reads:				0.695629
	These results are from a combination of the Albacore, Porechop (default parameters) and Deepbinner (default parameters) demultiplexing, only binning reads where the three tools agree.												Precision (positive predictive value):					0.979289
														Recall (accuracy):				0.740862
														Unknown bin rate:				0.513587
														Chimera bin rate:				0.509949

[truncated: 1 more sheets: Pore+Deep (extra stringent)]
