# Supplementary material for: Deepbinner: Demultiplexing barcoded Oxford Nanopore reads with deep convolutional neural networks
Source: PLoS Comput Biol. 2018 Nov 20;14(11):e1006583. doi: 10.1371/journal.pcbi.1006583 (PMC6245502; doi:10.1371/journal.pcbi.1006583)
Supplement: S3 File — Classification counts per predicted bin, for each demultiplexer tested, using the negative control read set. (XLSX) [file pcbi.1006583.s003.xlsx]

## Sheet: Negative control
	Negative control
		Predicted bin
		1	2	3	4	5	6	7	8	9	10	11	12	none	bin rate
	Albacore	0	0	0	0	0	0	0	0	0	0	0	0	101990	0
	Porechop*	68	228	57	63	50	148	75	128	91	81	127	670	100204	0.0175115
	Porechop* (lenient)	3171	9305	5414	4917	2790	8051	4730	5297	7113	3886	6254	14068	26994	0.735327
	Porechop* (stringent)	0	0	0	0	0	0	0	0	0	0	0	0	101990	0
	Deepbinner (--require_either)	33	19	14	9	26	35	12	25	36	45	47	28	101661	0.00322581
	Deepbinner (--require_start)	17	14	10	6	4	21	4	17	19	6	42	15	101815	0.00171585
	Deepbinner (--require_both)	0	0	0	0	0	0	0	0	0	0	0	0	101990	0
	Alba+Pore	0	0	0	0	0	0	0	0	0	0	0	0	101990	0
	Alba+Deep	0	0	0	0	0	0	0	0	0	0	0	0	101990	0
	Alba+Pore+Deep	0	0	0	0	0	0	0	0	0	0	0	0	101990	0
	Pore+Deep (extra stringent)	0	0	0	0	0	0	0	0	0	0	0	0	101990	0
	To examine how the demultiplexing tools behave with reads known to lack barcodes, we ran them on a set of reads from a non-barcoded 1D ligation prep on an R9.4 flow cell. * Porechop initially refused to demultiplex this test set because it did not find barcodes in its initial adapter search. To generate these numbers, I added 12 fake reads to the set that included the 12 native barcodes, which en…
