# Supplementary material for: Deepbinner: Demultiplexing barcoded Oxford Nanopore reads with deep convolutional neural networks
Source: PLoS Comput Biol. 2018 Nov 20;14(11):e1006583. doi: 10.1371/journal.pcbi.1006583 (PMC6245502; doi:10.1371/journal.pcbi.1006583)
Supplement: S4 File — FASTA file of the 12 amplicon sequences. (FASTA) [file pcbi.1006583.s004.fasta]

>MINF_5C_Acinetobacter_nosocomialis
AAAGTTGCTACAACACCTAACCTAGGTGCTTTGGCTGATGAGGTTCGTCCACTCGATTTAACTACACGTACTGTGGCTTCGGGTGAGCATGAACCTGAGTTTCGCGGTACAAAGTTTATTAATGAAAATAAAAAACAATGGACGCTTGAGTTATTTCGTGCCTCTGATGAAGATATTATTAAAAACTTTTTAAAAAATCGTACCGACCGTAATAAATTTATTTATTTCCGTTTAAGTGGGGAACAACAAGCAGAGCAGTATGTGTTGGTTTATGGCACGTTTAAACGCTCAGAAGATGCGATTCAGCAATTAACACAAATTAACCTGCAATTACCTGAGTCAGTTAAACCTCAGCCACAACAGTTCTCAAGTTATGCTTCATTGGTAAATGACTTAGGGGCAGATGAGATGAAAGGTGGCAATAATCAGCTTTATGAAGTACGTCTGCGTCCGGCTGCTTTACCTACAATTGATGAGTCATTATTGATGTCAGGAGTAGCTACGGGAACTGCCAATGCTCAGCCTAAAGCTCCTGCAACTAATTCAGCTACAAAAACTACGATTATTCGTCGTGATGCAGAAGGAAATGTGGTTGATGTACAGCAATCAAATTCTAATATTGATCAGCCTAATAGAACACCTCAAACACGAATCAATGAGGGACAGCAGAAAAATGCCACAAATGAGGGCACAAAAGGGAATTAATTTATCTAATAATATGCGCGAAAATGGTGCAAACTAATTATATGATAATATTTTTTGATCAGATGTGGTGCATATTTAGACATTTTTTAACATGATAACGCGAATAAAATAACTATATTTATAATAAATATAAGGATTTAGTCTCATTTTCCCAATATGGCACACTTTTTGCTTTATTGTTGTGCTTATTAATGTGCTGCAAACTATTTTAGCCCTCTAAGAAGTGAATTCTATGCAGAGGCGTGGGGTCCAACTGCTTTAAAAGAGTGCGAAATAAGTCAAAACATTTTTCTAGCAAAAACCAGTGTACGTAAAAATGGAACAGCGTATATTGGCTTATCAGCCCAAAATTTTTTGTTTGCGAAACATTGAGCTAACTGTCATCCGTAGGCACTATCGCAAAAAGAAGTTGTTTGTTTGACGCTCGAAAGAGCCTTATTGAAAGAAGGGTACGCTATGCACATGCCATCGCCTAATACTGTAGCTCCCGCTCAAGGTTTATATCAGCCTGATGAGTTTAAGGATAACTGTGGTTTTGGACTGATTGCCCATATGAAGGGTGAATCAAGTCATCATCTAGTAGAAACCGCGATTCACAGTTTAAGTTGCATGACGCACCGTGGTGGTATTGCCGCAGATGGCAAGACGGGAGATGGTTGCGGCTTATTATTGGCGATGCCAAAGCAATTTTTCCGTGATGAAGCAAAAAAACTAAGTGATATTACACTAAGTGAAATTTTTGCTGTGGGTACGGTATTTTTAAATATTGATCCTGCATTAGCACAGCACTCTAAAAATATTTTAACAAAAGAAATTGAGTCAGAAGGTTTACGTGTACTCGCTTGGCGTATCGTCCCTACAAATAACGATGCATTAGGTGAAATTGCGCTTCAATCTTTACCAGCTTTTGAACAAGTCATTGTGAACTGTCCAATGGGTGTAACTGAGGTTGAATTTAACCGTAAGTTATTCTTGGCGCGTCGCCGTGCGGAACAACAACTTCAAAAAGATCCGTCATTTTACGTGACTACGCTTTGCTCGACAGTTATTAGCTATAAAGGCTTGATGATGCCTGCTGCAATTGCTGAGTTCTATACAGATTTGGCAGATGAGCGCTTAAAATCGCATATCGTGGTATTCCACCAACGTTTCTCTACAAATACATTACCGCGTTGGCCTTTGGCTCAGCCATTCCGTTACCTTGCGCATAATGGTGAAATCAACACGATTACAGCAAACCGTAACTGGGCGTTAGCGCGTACTCCTAAATTTGAAAACCCATTATTGCCAGGCCTTACTGAGCTTAACCCGATTGTAAACCGTACAGGTTCGGATTCTTCAAGCTTGGATAATATGCTTGAGATCTTGGTGGGCGGTGGTATGGATTTATTCCGTGCTTTACGTATGCTCGTACCGCCAGCATGGCAAAACGTTGAAACTCTAGATGCAGACTTGCGTGCATTCTATGAATTCAACTCAAAACATATGGAAGCTTGGGATGGTCCTGCTGGTCTTGTTATTCAAGATGGCCGCCATGCGATTTGTATGCTTGACCGTAATGGCCTGCGCCCTGCACGTTGGGTAATTACTAAAAATGATTATATTACCTTAGCATCTGAAATTGGTGTTTGGGGCTATGAACCTGAAGACGTAGTTTCTAAGGGGCGTGTAGGTCCTGGTCAAATCTTGGTAGTCGATACTTTAACAGGTAAAGTACTTGATACTAAAGATGTTAGTACTCATTTGAAAAACATGCGCCCGTACCGTGAGTGGTTACGTGATCACGCGATTCGCTTAAATGCAAACCCAGAACTTGAAGAGCAACTTGTTGATAAAGGTTTAACTGGTGAAGCATTAAAAGCAGCTCAAAAAATGTTTATGGTGACATTTGAAGAGCGCGACCAGTTGTTACGTCCAATCGCTGAGAGCGGTCAGGAAGCTGTTGGTTCTATGGGTGACGATACGCCAATGGCTGTATTGTCTCGTCAAGTACGTCATGTGACCGACTACTTCCGTCAACAGTTTGCACAGGTGACAAACCCACCAATTGACCCACTGCGTGAATCAATTGTTATGTCACTTGAAACCTGTTTGGGGCGTGAGCAGAACGTATTCGAACAAGGTCCTGAGCATGCTGATCGTATCATCATCTCTAGCCCTGTATTGTCAAATTCAAAAATGCAGCAAATCCGTACAATTGAGCGTGCGGGTTATGAGGCAGTTGATATTGATTTGAACTATGCTGAAACAGAAGGTTTACAAGCGGCAATTACGCGTATTTGTGAAGAATCTGCACAAGCTGTTCGTGATGGTAAAACCCTAATTGTTTTAACTGATAAAAACATTCGTGAGGGTTACTTACCTGCAAACGCTGCACTTGCAACGGGTGCGGTACACCATTACCTCATTAAAACTGGTTTGCGTACTGATGCAAATATTATGGTTGAAACTGGTTTTGCACGTGATCCACACCAATTTGCGGTATTACTTGGTTTTGGTGCAACTGCTGTTTACCCATACCTTGCATATGACGTAATCAATGACTTGATTGCGAAAGGTGAGCTTTTAGGTGATCCGATTCATGCACAAGCAAACTTCCGTAAAGGTATTGAGAAAGGCTTGTTAAAAGTTCTTTCGAAAATGGGTATCTCGACAGTAGCTTCTTACCGTGGTGGTCAGCTTTTTGAAGCAGTAGGTTTATCATCTGAAGTGGTAGATCAGTGTTTCTTAGGCGTTCCAAGTCGTATCCAAGGTGCAACATTTGTTGATCTTGAAAATGACCAGAAAAAATTAGCGGCGACAGCTTGGTCTAGTCGTAAGCCAATTGATCAGGGTGGTTTGCTTAAATTCGTATTTGGTAAAGAGTACCATGCGTTTAACCCAGATGTGATTAACTCACTACATAAAGCGGTTCGCTCTGGTAAATACGAAGACTTTAAAGAATATGCTGAATTGGTAAATAACCGTCCAGTAGCGACTATTCGTGACTTATTTAAGTTAAAAACAACTAATCCGATCCCAGTTGAACAAGTTGAATCGGTTGAAGATATCTTGCCTCGTTTCGACTCGGCAGGCATGTCTTTAGGTGCGCTTTCTCCAGAAGCACATGAAGCAATTGCAATTGCGATGAACACTATTGGTGGTCGTTCAAACTCTGGTGAGGGTGGTGAAGATCCTGCACGTTACGGCACAATTCGTAACTCGAAAATTAAGCAAATTGCATCTGGTCGTTTCGGTGTAACACCTGCTTACTTAACTTCTGCTGAAGTTTTGCAAATTAAAGTTGCTCAAGGTGCAAAACCAGGTGAAGGTGGTCAGTTACCAGGTGGTAAAGTGAATGGCTTGATTGCGCGTTTACGTTACTCAGTACCGGGTGTGACACTTATTTCACCTCCGCCACACCACGACATTTACTCAATTGAAGATTTGTCGCAACTGATTTTTGACTTGAAACAAGTTAACCCAAAAGCAATGGTATCTGTGAAGTTGGTATCTGAACCGGGTGTAGGTACGATTGCTGCTGGTGTTGCTAAAGCATATGCAGACTTTATTACCATTTCTGGTTATGACGGTGGTACTGCTGCGTCTCCGCTTTCTTCAATTCACCACGCAGGTTCTCCATGGGAGCTTGGCTTGAGTGAAGCGCATCAGGCACTTCGTGTAAATGACTTACGTGGCAAAGTACGTGTACAAACTGATGGTGGTTTAAAGACTGGTCTTGATGTTATTAAGGCAGCAATTTTAGGTGCTGAGAGTTTCGGTTTTGGTTCAACACCAATGATTGCATTAGGTTGTAAATATCTACGTATTTGCCACTTAAACAACTGTGCAACTGGTGTTGCAACTCAACAAGACCATTTACGTCAAGAACACTATATTGGCGAACCACAAATGCTCATTAACTTCTTCCACTTTATTGCAGAAGAAACACGTGAATGGTTAGCGGCTCTTGGTGTAGCTTCACTTAAAGACTTAATTGGTCGTGTGGACTTACTTGAAGTATTACCGGGTGAAACTGAAAAACATGCTCACCTTGATTTAAGTGCATTGTTAACTTCTCATCCTGCTGCTGAAGGTAAAGCGCAGTACTGTGAAGTACAAGGTAATGCACCATTTGATAAAGGTGTATTGGCTGAGAAAATGGTTGCAGAAATGCTTCCTGCAATTGAGTCAAGTGCAGGCGGTCAGTTCAACTTTAATGTCGTGAACTGTGACCGTTCAATTGGTGCACGTGTATCGGGTGAGATTGCTCGTCGCTATGGCAACTTGGGTATGGAAGCACATCCGGTTGTAATGAACCTAACAGGTACTGCTGGTCAGTCACTTGGTGTTTGGAATGCTGGTGGTTTACATATCCGTCTTGAAGGTGATGCTAACGACTATGTAGGTAAAGGCATGGCGGGTGGTCGTATCTCGATCTTCCCACCAAAAGGTTCGCCTTTCCAAACACAAAATACAGCAATTATTGGTAATACTTGTTTATATGGCGCAACTGGCGGTAAGTTATTTGCAGCTGGTACGGCAGGTGAGCGTTTCGCTGTTCGTAACTCTGGTGCGTTTGCTGTTATTGAAGGTGCAGGTGACCACTGCTGTGAATATATGACTGGTGGTGTTGTGACTGTGCTTGGAAAAGTGGGTCATAACTTCGGTGCAGGTATGACAGGCGGTTTTGCTTATGTGCTTGACCTCGATAATGACTTTGTAGATTACTACAACCACGAGTTAATTGACTTAACCCGTATTTCAACAGAATCTATGGAAGATCATAAAGAGTTCTTGTTGCGTATTATTGACGAGCATATTAAAGAAACTGGTAGTGCTTGGGCTTATAAAATTCGCAATGAGTTCGATTTCTACAGCCGTAAATTCTGGCTTGTAAAACCAAAAGCTGCTAACTTGCAATCGCTTTTGAAAACTACACAAGCTGATCCACAATAATTCCACGACTGCAAAGACATAGGCAGGTGCGGGCAACAGGGAAATCCGCGCCTACCCACGGAGAGAGACATGGCAGAACGCCTAAATAATGACTTTCAATTTCTGGATGTACCACGTCAAGATCCAGAGAAAAAAGATATTACTGTCCGCAAAGCAGAATTTGTGGAAATTTATAAACCTTTTACTTCGGAAACTGTCACTAATCAGACACACCGTTGTTTAGGTTGTGGTAACCCATATTGCGAATGGAAATGTCCTGTACATAACTACATTCCAAACTGGTTAAAACTCATTGCTGAAGGACAAATTTTCCAGGCTGCTGAGCTTTGCCATCAAACGAACACTTTACCTGAGGTATGTGGTCGTGTGTGTCCGCAGGACCGTTTGTGTGAAGGTGCTTGTACCTTAAATGATGGTTTTGGTGCAGTAACTATTGGGAATGCTGAAAAATATATTAATGACACCGCTTTTGCTTTGGGTTGGCGCCCAGACATGTCCCATGTAAAGTGGACAGGTAAAAAAGTTGCGATCATTGGTGCAGGTCCAGCAGGGCTAGGTTGTGCCGACATTTTAGCCCGCGGTGGTGTTAAGCCAGTTGTATTCGATAAGCGTCCTGAAATTGGTGGCTTACTGACATTTGGTATTCCAGAATTCAAAATGGAAAAGGATGTCATGAAGCGCCGCCGTGAAATTTTCACAGGTATGGGGATTGAATTCCGCTTAAATACTGAAATTGGTAAAGATGTCACGATTGATGAATTACTTGCTGAATATGATGCAGTATTCATGGGAATGGGAACTTATACCTACATGAAAGGTGGTTTCCCGGGTGAAGATCTTGATGGTGTTTATGATGCGCTAGATTTCTTGATCTCTAACGTGAATCGTTGCCAAGGTTGGGAAAAAGATCCAAGTGAATACATTAGCTTAGACGGTAAAAAAGTTATTGTTCTTGGTGGTGGTGATACCGCAATGGACTGTAACCGTACTTCATTGCGTCAAGGTGCTCATGATGTAACTTGTGCATATCGCCGTGATGAAAGCAATATGCCAGGTTCTGCACGTGAAGTAAAAAATGCGTATGAAGAAGGCGTAAAGTTCTTGTTTAACCGCCAACCAATCGAAATTGTTGGTGAGAATGGCAAAGTGACAGGCGTAAAAGTGGTAACGACGCAGATGGGTGAACCAGATAGTCGTGGCCGCCGTAGCCCTGAGCCAATTCCGGGTTCGGAAGAAATTTTACCGGCAGATGCAGTTTTACTCGCGTTTGGTTTCCGTCCAAGTCCAGCAGACTGGTTTGGTAATGTGAATATTAATCTTGATGGTTCAGGTCGTGTAGTTGCACCAGAGCACCAAGAATTTAAATTCCAGACATCAAACCCGAAAATCTTTGCTGGTGGTGATATGGTGCGTGGTTCAGATCTTGTAGTTACAGCTATTTGGGAAGGTCGCCAAGCTGCTGAAGGTATTTTAGATTATCTTGGTGTTTAATCTAAAAAATCATTACTAAAGTTTTTGATAAAGCCTGCTATATGCAGGCTTTATTTTTTACCGTTAATCAGTTTGACGTTTTTGGCAAATATAATAAGCTTTTTTGCCCTTTTTAGCCCCTTAGTTGCAAGAGATACTCAAAGCTTCCTTCTTCACTACAGTAGGTGTTGAGCATGAACATCGCAGGTATGACGGCAGAAAAATCATATTTAAATCGTCGAAAAGCGTTGGGTATTACAGTGCGTCGCCTTGAGTTTAATCCTCAAGCAATCAAGCGCTATTATTTTGCAAATTCGCCTTTAATGTCCCATTTTTTAACTGCACTCTCTTCAACATTTCCCGTAGGAGAACAGTTTTTTGTAAATAGCGTGCGTAATGTACGTGACAAAGTTTCCGATCCCCAATTGCAGGCACAAATTGCAGCTTTTATTGGACAAGAAGCGATGCACTCGAAAGCGCATGGTGAATTTAATGAGGCTTGGCGCCGTGATGATTATAATCTGGATCGTTTTCAAGCTTGGTTGAATGAGCGTGATAAATATTTAAGAACAATTTCTCCTAAGCTACAGCTGGCATTGACATGTGCATTTGAGCATTTTACGGCTTTGCTTGGAGGATATATTTTACAGCATCCTGAATTATTAAAAACTTTGGACCAAGATGCGCTAAAGCTTTGGGTCTGGCATGCTATTGAGGAAATCGAGCATCGTTCAGTTGCATTTGATGTGTACCAACATGTCTATGGAGATGATCGTATTCGCCGTTTACTCATGCGTAGTGTTACTACGGGATTTGCGAGTCTTGCTTTCTATGGTACGACGCGATTATTTTGGCAAGATAAATGGAAAAGCTTGCCTAAAATGGGCGGAAATATTTTTGGTGTGTATTTGCTTGTTAAAATGATTATACAACTGACACCTGAATATTTTGCTTATTACAGAAAAGACTTTCATCCGAGTCAAAAAAACTATGGGCAGATGGTCGATTACTGGAAGAGTTATTTGGCGGATGAATATCAAATGACAAGTTTCCAAGAAGAAACAAAGTTAACGCCAAGCTAGAATAAAAACCGGATTTAAAGATCCGGTTTTTTTAAATCTATAAAATAAAAGCAACACAATAATGCCAAATTCATCATACAATCGAGACAAGAGGTTAAAAATATAAAGAAAAACTTGAGGATAAAGTGACGATGAAAACGTTTAAACAACTTGTAATCGCGACAACACTTGCAAGCACCTTACTATTTTCCGGCTGTGGCTATAATACTTTACAGGTCAAAGATGAGGCTGTAACAGCGGCTTGGTCTGAGGTACAGAACCAATATCAACGTCGATCAGATTTAGTACCAAATCTTGTAAACGTAGTTAAAGGTTATGCTAAGCACGAAGAGCAAGTATTAACTGAAGTAACTCAGGCACGCGCAAATGTAGCAGGTTTGAAGGTCGATAAAGAAGTATTGGAAGACCCAGCATTACTTGAAAAATATCAACAAGCGCAAAGCCAGTTAACTGGTGCATTATCTCGACTGATTGCTGTTTCAGAAAATTACCCAGACTTAAAAGCCAATACCCAATTCCAAGAATTACAGGTTCAGCTTGAGGGTACAGAAAACCGAATTGCTGTGGCACGTAATCGTTATATTACAACTGTTCAAGACTATAACTCTTATGTCCGTCAGTTCCCACAAGCTGTAACAGCGAAAGTGATTGGTATGCATCCAAAAGCTAATTTCTCTGCAGAAGCATCGGCTCAGCAGGCTCCAAAAGTTTCTTTCGATTAATTTAAATCAAGGAAGAGCCGCATGAGAAATACTATATTGCTTCAGTTTAAGCAAATTAAGGTGTTTGTTATTACCTTAATAGTGCTCTGCTGCAGTGTTCTGTTTCAGAGTGCGGCTTGGAGTGAGAATAATATTGCCACTGCTACAGATGAAACTGATACTGTGGTGGCAGGTAAAATTATTCAACAGCAGCAAGCTCAAGCATCGAAACCTAAAATCAATGAGCAGGCTGCTTCAAGTGCCGCGTCTCAAGCTCAGGTTGCGAATGACATGGCTGATGGTGAATCAATTCGCGGTTTACCAACATTAAATCAGCCTGTTATTGATCAAGCCAATATTTTGAGTGAAGCTGAAAAGCAGCAACTCAATCAGAAAATTTTAAATCTATACCAGCAAGGTAAGGCACAAATAGGTATTGTGATTGTACCGACCACAGGCCAAGAAGATATATTTGATTACGCTTTACGTGTCGGCGAAAAATGGCAACTTGGTTCGAGTAAACGAGATAATGGTTTACTTATCGCAGTTGCTATTAATGATCATAGAATACAAATTTTGACTGGATATGGTTTAGAAGGCGTATTG
>MSB1_1H_Citrobacter_freundii
GAACTGTTCAGAATAAAGCGTGATGCGGTGGTGGTTTTATTTGGCAATAATTGATTTGCAGCGTCGGTGAATAAATCAGGGGGGATATGTCGCATTTAAAAACTGACTGGCTGTGTGTTGCTACCGAAGGGGATACCGTTGACGGCAGGGATATTAAACGCCAGTGGATTATCGATATGGGGGAAACCTATGACTATAACCACTATGTCGCTCTAATCTGGCCAGAACACGAGGATGATTGCGGTAATTTTGGGGAGGTACTGGAAGCCACCTGGCATGATGGTGAGGACGGACTGGCGCGGCTTTACGTCAGCCTTTGCCCGAATATGCGATTAATTTTCGCCAACCATGAAGATCAGCTCCTGTTCTTCTCGATTGAACCGGAAGAAAACTGGCGCGGTAGTGGGCGTACATACCTCAAGGGACTGGCGGTAACAGATACTCCCGCCAGTGTTGGCACCACACGGCTGCGCTTTAGTAGTCGGCGCAAAAAATTATCTAAGCAGGGATATTACAGTTGTGTGATTTCCCGTGATGGAAAAGTTAAACAGGAAATACGAATGAAGAACTGGCAAAAATTGTTTGGTATTAAACCGAAGTTTGAAGATGAAACGCAGCCTGATGATACTGCGCAGGGTGATGATAAGTTACAGGCGCTGGCCAATGCGGTAAACGAACTGGAAGGGCGTGTGGCCAAAATTGAAAATCAGCTCAATGATGTTCAGGGTGATGTGGATACCATTGCAGAAGTGGTCGATACCGAAGAATTTGCGGCTATTCGTGATAATGCAAAAGATATCGTTAAACGTTTTAACGATCTGGGTAATAAATCCACCCGTACACCGGGGCGTAAGATTTCAGAAAAAGCGGGCAAATTTAATTTCCTGTAATACGTTCTGACGTTAATTAGTACAAAACATTTTTATTATCGCTTAATCGCGAGGGAGTTTTATGCACCTTAATAATCGTGCACGGGATTTACTGGATAAATATTCGAGTGGTATGGCGCAGCAGTTTGGTGCACGTGATACCAGTCGCTATTTCTCCCTTAATGACCCGCAGGAAAATGCGCTGCGTCTGGCGCTGCTGGAGTCCGTGGAGTTCCTGAACATGATCACCTGTCTGGATGTTGACCAGCTGAGTGGCCAGGTGATTTCTGTCGGTTCCTCCGTGCTGCATACCGGCCGCAGTGAAAATGGCCGCTTTGTTCGTCAGGTTGGCGTGGACGGCAATGACTATTCACTGGTTGAAACAGACAGCTGCGCCGCACTGCGCTGGGATCTGCTTTCGGTCTGGGCCAATGCCGGTAAGGACGAAAACGAGTTTTACAACCTGGTCCAGGCGTTTACCACACAGGCGTTTGCGCTGGATATGCTGCGTATTGGTTTTAACGGTAAGAGCCGTGCAAAAACAACGAATCCAACGGATAACCCGAACGGCGAAGATGTCAACATCGGCTGGCATGAGCGTATGAAAACGCTGCTGGGTGGTAATCAGATTATGACCGATCCGGTTGTGCTGGATGAAGCCGGGGATTACAAGTCACTGGATGCAATGGCTTCAGACCTGATTAACGCCAAGATTCCTGCCCAGTTCCGCAATGACCCGCGCCTGGTGGTTCTGGTCGGTGCTGATCTGGTTGCTGCTGAACAATACCGACTGTACCAGGCCGCAGACCGCCCGACTGAGAAAATTGCGGCGCAGATGCTGGGCAGCACCATTGCTGGCCGTCCTGCTGTTATCCCGCCGTTTATGCCGGGTAAACGTATGGTCGTCACGCCGCTTTCTAATTTGCATATTTACACCCAGCGCAACACCCGCATGCGTAAGGCGGAATTTGTTGAAGACCGTAAGCAGTTCGAAAACAAATACCTGCGTAATGAAGGCTATGCAGTTGAAGTGCCGGAGCTGTATGCGGCCATTGATGAATCTGCCGTGACTATTGGCAAGGTTTCCGAACCAGCAGAGGGCTGATAAATGGCACTTTCTCCCGCACAGCGTCACAGCCAGCGCATAGCGATGGAACAAAAGCTGAAAAGCAGTCAGGCACTGGAAACCACGGAAAGCATGCACCTGTTGATTAAGGCGCTGGAAGCGGATGTGGAACATTGCCGTAACCTGCCAACAATCGCGGATCGCGTTGAGTTTAAACGAGATGTGTTGCTGCCGCGCTGGACACCGACTGTGGAAGCGTATCTGGAAAGCGGGCAGGTGTATGCCAACCCGGTATTTGCCTGGTGTGTTATCTGGCTGTTTGACGTGGGTGATCTGGATAAGGCGCTGGACTGGGCTGACATTGCAATCAGCCAGCAGCAGGCAACCCCGGATCGGTTGCGCAGCAATTTTCCTACGTTCGTGGCCGATACGATGCTGGCCTGGGCGCAGGAAACATCAGGGCGCGGGGAAAGTGTTGAGCCGTATTTTTCCCGCACATTTGAGCGTGTCGCCAGTACCTGGCGGCTGCATGAACAAGTCACGGCCAAGTGGTTCAAGTTTGCCGGGCTGGAGCTGCTGCGCGGCGAAGAAGGCCAGACAACGGCTGCGGGCGTGGACGACATTGAAACGCTGGAGAAAGCCGATCAACTGCTGGCCACCGCAGAAAAATACTATTTAAAAATCAGCGTCAAAACGGCACGGCAGACGATTGCTGCCCGTATCCGAAAACTGACGCAGGGGTAAAGACTACCGCAAGCCAGGCGGACGCGGTGGAGGGCAGAACACTCCGTGTGTCACTGTGCCGTGGAAACCGGTCAGTCCGCCTTTTTCGGGGGAATTATGTTTAGCGGAAAACCGCTGGATTATCAGGATGAACCGCTGACGAATAACGGGTTCTGGCCGGATCTGAATCTGAAGGACTTTCAGGCGCAGCGGTCACTGCCAGCCGATATCGACGCGGACACCATCAGTCAGGCGCTGCTGGCCGCAGTCGCGGAGGTGAATGCCGAGCTGGAAAACGTGGAGGCCAGCTGGAAAGCAAAAGGCCACATGCTGGCGGCAGATGTTCCGGGCGTAAAAATGGGCGGGCTTAACAGTCTGTGTGCCCAGTACATGAAAGCGGTATTTGCCAGGGCAAAAGCGGATCTGCTGGGGGAGTTCGCCACTGTCGGGCGACGTGAAACCCATCCAGGGCAGGAGAGTATGGAAACCCGCGCCGGGCTACTGGCTGAGGCTTCAGTGGTTATCCGCCGTATGAAGGGGCTTAAACGGGCAACGGTGAAAAAAGTATGAGCCAGACACAGCTTGAGAGCCTGACCGCATTTTTTCAGCAAAACGTGCCGCCGCGCGCCATGCAGTCATTTGACAGTGTGCTGGATGAAATGAAGTTCATCCCCGCCGCGAAGGATTACGGGCTGGGACAGTACCGCCAGGCGGTGATTCGCTATGACGCGGTAATCAGCTGGCAGCGTTTCCCGTACCGCCTGTGTCCGCCGCAGTTGCTTATGTCGCTGCTGGCCGCGTGGCTGGATGAGGCTGACAGGGAATTACTGGATGAAGTCGGCCTGACTGAAGCTGAACCGGACTGGGATGTGTCAGTGGAGGATGAGGAAACCGCCACCATTGTGCTGACGGTACCAATGGCGGAAGAACTGGTGATCAGGGAGGACGAAAACGGGGCGATCCCGTGGCAGGGGAAACGCTGGTCGCTGGTTAACCCTGAAGTCTGGATAGCTATCACCGCCAATATTTATGGCGTGGATGAAACCGGTGCGCCGGTAGGCGGTAACGAATGATTGCCGGTGGCGAGCTGAATAAAAAACAGCTGGCGGAGTTGCGTAAATCACTGGACAGCATGGAGCTGCCGCCCAAAAAGCGCCAGCGCCTTATCTGGAGGCTGGCCAAATACGGCGTGATTGCCGCCGCAAAACGGCACGTTCGCAATCAGGAAGCACCGGATGGTCAGAAGTGGCCGGGGCGTAAAACGAAGCGCAAAGGGAAGATGCTGCGGAACCTGCCAAAACTGCTGCATATCCGTGAAATGCCAGAAATTCAGGCGGTACGGATCTATTTGCAGGGTGGTGGCTACCGGAACGGGGAAACGCCGGTACCGGCCGGGACAGTCGGATATGCGCAACAAAACGGGATGCGCGTCAGTGTCAGCCGTCGCAGCCAGCCACGGAAGGTGGAGGCCGGAAAAATGGCCACGCCAGCCCAGGCCAAAAAACTGCGGGCGCTGGGGTACCGGGTACGCACCGGTAAACGCTGGAAAAAGCCCACGCTGGGCGAGTTAACCCAAACAATGCCATACAGCCGGGCGGGGTTACTGATTCGAAAACTCAGCGGTAAGGCGGTGAAAACCAGCTGGACAGTGGATCTTCCTGCCCGTGTCTTTCTGGGCATGAGTGACGATGAATTTGATAACGCGCTGGCGCGCCAGCTTCAGGCCATCGGCTTTGGCTGGGATGTTAAGGCGCAGGATATTAAGGGGAAAGCATGACCTGGCCAAACGTGACCGTGAACCAGGTAAACCAGCTGCTGGGTGAAACCAATGAAGTGGAGCGCACGCTGCTGTTTATCGGTACGGGTACCAAAAATGTGGGGAAAACGCTGGCGGTGAATGCCCAGAGTGATTTTGATGCACTTCTGGGAGAAGGGGAAAGCCCGCTGAAAAGCGATGTTCTGGCGGCACTGGCAAACGCCGGTCAGAACTGGTGGGCATTTATGCATGTGCTGCCCGCAGATGCTGAGGACGATGCCTGGGTGAAAGCGGTACTGGCCGCACAGGTGGTGTGTTCGGTGGAAGGGGTGGTGCTGTCCAGTGATGTGACGGCAAAAGCCCAGGTGAATCAGGCGGCGACGTTACGATCCACGCTGATTTCCAAATATGGGCGCTGGGTGTGGTTCATCCTGGCCGTGCAGGGAATGCAGGAAGAAGAAGCCCAGGCGGATTACCTGACCCGTGTGTCTGCTATTCAGGATGGTATTGCAGAGAAGGCGGTGCAACTGGTTCCGCGTCTGTGGGGAAATGAGCCGGGTGTGCTGGCTGGCCGTCTGTGCAGTCGTGCCGTGGCTATCGCTGACAGTCCCGCCCGTGTGAAAACCGGGGCGCTGCTGAATCTGGGCAGTGATGAAATGCCGGTTGATGGTACCGGGGCGGTGCTGGAACTGGCCACGCTTCAGGCGCTGGAAGCACAGCGCTTTAGTGTACCGATGTGGTACCCGGATTATGACGGTTTTTATTGGGCTGACGGGCGGACGCTGGATGTGGAAGGCGGCGATTACCAGTCGATTGAAACCCTGCGAGTTGCCGATAAAGCGGCGCGTCGTGTGCGTCTGCTGGCTATCAGCAAAATTGCGGATCGTTCACTGAACAGCACACCGGGCAGCATTGCTGCACACCAGACGCTGTTTGCACGTCCACTGCGTGAAATGTCCACGGCGGCCAGTATCAATGGCGTGTCATTTCCGGGAGAAGTGAAGCCGCCCCAGGAAGGTGATGTGACCATTGTCTGGAAGAACAAAAAGACGGTGGATATTTATCTGGTGGTACGCACCTGGGAAGTTCCGCTGCAAATCACCATCAGTCTGTTACTGGATGCCAGTCTGGAGGCCGCTGCATGAGTAAACGTATTTCGGGTATGTCGTTTGATACCTATCTTGACGGCGATCTGATCCACATCGAGAAAATCACACTCGATATCACGGATAACAGCGCCGCCGCCCAGACCCGTGGTGTGCCGGATGGCCATGTTGATGGTGATGTGGCCGCAGAGGGAGAAATTGAAGTCAGTTCCAAAGTGCTGGGTGTGCTGACGGCCAAAGCCCGCGCAGCAGGTTCGTGGCGTGGTATTCCGCCGCTGGATTTTCTTTTCTATGCCAAAGCGGGCAGCGAAGAAATGAAAGTGGAATCGTTCGGCAACAAACTCCAGCTGAGTAATCTGCTGGATATCGATCCAAAGGGCGGCGGTGTGGCGACGCACAAAATCAAATATTTTGTGACCAGTCCCAAGTTCGTGAACATCAACGGTGTGCCGTATCTGGAAGCGGAAGCCACGGAAAACCTGATCGAATAAGGAAGCCGGAATGCAGGAACATGAAAAAAGTCTTTATTCACTGCTGATTATGGGGGCGCTCATTGCTGTTGCAAAAGTGCTGGCCAGTGATGATCCCATTACACCGCGCCTGTTTATCAGCCGCGTGATCCTGGGCAGTTTTGTTTCAGTTATCGCTGGCGCGGCGCTGATTCAAATCCCGGAGGCCAGCCCGCTGGCTATTCAGGGGCTGGGGGCTGCGCTGGGTATTGCTGGTTATCAGGCTGTTGAAATGTGGCTGCGCAGACGTGCAGCGGGAAAGAAGAACGGGAGCGTGACAAATGACCCTGAGTGAAAAGCAGCAGCTGTTTACCGTCATGGTGGCCAACCTGATCCACTGGGCGGAAGAACGCGGCTACCGGCTGACGTTTGGTGAAGCGTACCGCACCCCGGAACAGGCGGTGCTGAACGCGAAGAAGGGCAGCGGCATTTCTAACAGTCTGCACACCCAGCGTCTGGCCGTGGATTTTAATCTGTTTGTGAATGGCCAGTACCAGACCCGTACAGAGGACTATCTGCCGTTGGGTGAATACTGGGAATCACTGGGCGGAAGCTGGGGCGGGCGCTTCAAATCCAGACCGGATGGTAATCATTTCAGCCTGGAACATAACGGGGTGCGCTGATGAGTCACGCGCAGTGGCTGGTTGTGGTGGCGCTGGCGTTTGTCTGGGGCTGGCTGACAGCTGACTGGCGGCGCGACAGTCTGGAGCTGGCAATCAACACGGCGGCGCAGGTGGCTGGCAATGAATCGCGAAAGGTTATGCAGGGCATTGCCAGTGATTCCGCCAGGGAGCTGGAAGATAAACTGGAGGCGCTACGAAATGCGCAACCGCGAGAGATCCGCACGGAAGTGCTTAAGCCGGTTTTTACTAACAGGTGCCTGTCTGATGAGTTTGTCAGCATGTACAACAGCGCCGTCGCCGGTACCGAACGTGCGTTATCAGGAAAACCTGAAAACACGATGCGCCACGCAGCTGCCGCGCCTGAACGGGGCAACAGGTAAAGATGCAGCGGAACTGCTGACTTTTTACCTTGAAATATATGGCCAGTGTGCGGCGCGTCATAATCAGTTAGTCGATGAAATTAATTTAAGAGAGCGTGTTATTTATGGAACAAATTAAACTGAGTGTTTGTGGCGCAGATATTGTTTTTGAACCTAATCAGACTGCTTACAATAAACTGATTAATGAAATGGCAATGGATAATAAAGTTGCACCTGCAAATAATTATCTGATGCGTATTGTTACCCCGGAAACGAAAGAAGCACTGGTTGATGTATTAAAACGTCCGGGTGCAGCGTTGCAACTGGTCAGTAAGGTTAATGATATTTACGCGCCGGAACTGGAGATTGAAGTAAAAAACTGACAAAGCGAGTCCATGATATTGAACGAAATGGACTCGAACAGTATTTAATTCTCCGTCGTCATTATTTACCACATGGTCAGGATTCTGTTGACGATATTGCTGCCGCTATATGGCTGGATAACCGTCACTGGGAATATACGGGAATAGCCGTGGCTAATGGTGTGGCTAAAGCATTTAAAGGCACTGAATGAAACAGTTAGATTTTACATTAAGCCTTATTGATAAATTGTCCCGCCCGTTAAAACAGGCGCAGGGCAACGTAACGGGCTTTGCTGAAAAATCAAAAGAAGCCTTTATGCATATTGGCAGCGGTGTTCTGGCGCTGGCGGGTACAGGGATGGCCATTAAAGGTGCGCTGATGCCCGCTATTGAAATGTATGACGTGCTGAATGATGCGGCCGCAAAAGGGATCGATGATTCTGCGCTTAAGGCCGTTCAGCGTGATGCGCTGCGCTTCAGTACGACCTACGGCGCCAGCGCAGTGGAATTTGTACAGTCCACGGAAAGTATAAACGCCTCTATTGCCGGGCTGACCGGGAATGAGCTGCCGAAAGTGACGAAAGTCGCTAATACCTTGGCGTTTGCGCTTAAATCCACCGCAGCGGAAACCGCTGAGTTTATGGGGCAGATGTTCGGTAACTTCTCCGCCGATGCCAACCGGCTGGGAAAGGTTGAGTTTGCTGAACAGCTGGCCGGAAAAATGGTGTACATGCGCAAAACCTTTGGCACGGAAATGGCCGCTATCAAGGATTTGATGGAAGGGGCGCGCGGTGTGGGTACCAACTACGGCGTGGGGCTGGATGAACAGCTGGCCGTGCTGGGACAGCTTCAGCGGACACTGGGCACGGAAGCCAGCAGCGCTTATGAAGGCTTTATGACCGGAGCCATTGAGGGCGGTAAAAAGCTGGGGCTGTCCTTCACGGATTCCACCGGCAAAATGCTGTCCATGCCTGAAATGCTGATCAAGTTACAGGGCAAGTATGGCAAAAGCCTGGAAGGGAACCTGAAAGCCCAGGCTGAACTGGATGCGGCATTTGGTGACAGTTCGGCGGTGGTGAAACACCTGTACGGTAATGTGGCGCTGCTTCAACGCAATATCACAGAACTGGGCGGCACGGATGGCCTGAAGCGTACCCAGGAAATGGCGCAGAAAATGGTGAAGCCGTGGGATCGCTTTGTCGCAATCCTGAAGGCTATCCAGACTGTGATTGGCCTGACGCTGATCCCGGTGTTATATCCGGTACTGAATCGCCTGGCTGATATGGGGCAGACCTTTGCCCGCTGGATGCAGCTGTTTCCCAACATTGCGCGTGTTGTCGGTTATGCGGCAATGGCCTTGCTCAGCTTTGCGGCTGTGGGCGCAGTCGCCAACATCGTGATGGGTGTCTCCAGATTCATCATGATGGGGTTGCGCGGGATCTGGGTAGCGCTGACGGCCGTCACGAAAATCTACACCGCCACTGTCTGGCTGGGGAACATTGCTGTGGTTGCCTGGAACGCCACGCTGAAATTTCTGCGCGGTACGTTGCTGGCGGTTCGTATGGCGGCAATGATGGCCGGGATAGGTATCAATCTGATGAGCTGGCCGATCCTGCTTGTGATTGGTGCCGTTGCCTTACTTGCTGCTGGTTGCTGGCTGCTGATTAAACACTGGGACACGGTAAAGAACGCGGTCATGGATACCGCAGCATTTCAGGCATGCGCCAGGGTAGTGGCTTGGCTTGCCGGGGTGTTTGCTTCAGCCTGGCAGTTTATCAGCGAAGGCTGGAACAGTTTTATTTCCATGCTGACAGGGTTTTCTCCTTCTCAGGCATTAAGCGGGCTGGCCACGGACATTGTGTCACTATTTGATAATGTCTGGCTGTCGGTTAAAAACGGCTTTCTGAAATCATGGAACTGGATTGTAAGTAAATTAAATAATATTCCGGGGATTGATATTGAACTGGCGGGCGCAGCTTCAGCGGGTATCGCTAAAAATGAAACAGCGGTGTACCCGGTACCAGAGTTAAAACAATCCGCAAAAGCTGAAGGCGCACTTCCTGCGGTGACGCAAAATAGTTTCACCCCAGACAGGCTTTTAACCGGAGGTGAATTAAAAGGCATTGAGAAGGGCGGAATTACCAAGACGATTAACAGTAATGCTAAGTCCGTGACCGACAATAGCCGGAAAATTGACACGGTAAACATTTATCCGAAAGAAATGATTACACCCGGTCAGTTAATGGAATTTCAGGAGCTGGGCGCATGAGTGAGAGTCTTTATATTGATTTGCTTATTCAGGGCGGTGATTTTGTTCTGAATACCGGATATGAACCTGAACTGTGTAATAACCGTAAAAGTATCGGACAGGACATTATTCATTCCATTATTGAAAGCGGGCTGGCAACGGAACTGATTGCCGAACGCAGCCCAACAATGCGGGCGGATATTTTTACCCGTATGGAATTACTGATTGAAGATGATGAACGGATTATTCCGGGAACAGTGGAAATCAGTGAGGAAAGTCAGAAACGATTATGGATAACGACC
>MINF_9D_Citrobacter_koseri
ATATATCGTGCTATCCCAGGGTAAACCGTAGCTCAGCGTGCCCTGTAGAAATTCCGGCTCTTTATCTTTGCTGTTTGCCGCGCGATATTTCCCTGCTGCCAGCGCATATTTGAACTGACCTTCGCGTTGCATCACCGGCACCGCGGAAAATGGCTGAATAAACTGATGCACCGATCCATCCGCCTCACGTACCGCCACTTCCAGATCGCCGCTGGCGGTGGTCGGGTACAGATCGTCAATCGCGAACGGGCCTGGCGGCACATAAGATTGCCAGATAACGTTGCCACCCTGACGAATGGTGACCTGCGCGTTGGTCTGTGCAATACCGCGTACCACGGGAGCAAAACCACGGACGCTTTCCGGCATCATGCTGTCATCTGAATAAAGCTGCGCGCCGCGAAAATTCACGCTGTCGAACACACCGGCCTGCGTATAACCATCGCCTATGCTGAACTGACTTTTCAGAGCCTTAATGTCACGCTCCAGAGATGTGCCAAGGGTGTTCCAGTGACCAGCGCCATCGTTGTTGTTATAAGTGGCGTAATGACGCAATCGCCAGGGCCCAACGTTAATACCGCTACGCAGGTTCAAATAGCTGTCGTTACTCGACTTGTCGCTGCCATGCGTGTTAGCGCCTGAGAAGTTGTAGTTCAGGAACAGCATATTCAGTCCGTCATCCCACCGCTCAGGCGATACCGACCCCCGGGGATCGCGCTGTAGATACTCCTGCGGTACGGAGAGATCCAGGCGCATCCCGTCAAACTGGAAAATAAGCTGGCTGCCGGGAAGCAGTTTGCTGAGGTGTTCAACGTTCGCGGTATATGCCATGTGCATCCATTCAGGTTGTGCATTGCGCTTAACGCCCCATTGCACCAGATCTGCACGAGTCAACACCGGTATTAACCCACTCTTACTGTCAATAAATGAAATATCCTGTGATGCCAGATAATTTCCATTTACATAGACATCAACGTGATAGACGCCAGGCACCTGCCCGTCAGCTTCATTAAAACGAGAAATATCAATATCACGCGGGATATTTCCACGGGTTTCAATAAAATCTGGAGAGAAATAATCGCCAGCCAGTACAGCAGGAGTATGCGTACACAGATAAATAAGTGTGGATAACCGAGTTAATTTAGCAAAACCCGAAACTGCATTGACATGAAACATGGCTTTGTAACCTACATTTTAAATTTATGTTCAGCCGTAATGCCTCCGAAGTCATTAATCGCACGCCACGATACTTCACCACCCGTTACCGCCGACTGAGGTAGCGATACCGTTTGAAATGGTAAAACCATTGGAGGTTTTGCTAGTTGTTTCCCATTCACCTTGATGTCGTATAGCGACACGCTATACGGCGAGGGGTTATGCACACTTAACTTTCCACCCACGCTTGAAAACGTTAGCTGCTGATACGCAAGTGAAGGGTCGCCTTTTAATCCTGCCGGACGATAAAACAGCTTCATTTTACTTTTGACCGCAATCAATAATTCATTTTTAGCATCCGGTGATGACGAAGGGATTGCTTTAATATTCAACCAGTAAACACTTTCTCTGTCCGTAGGGAGCGTGTCGCCTGATAACATAACGCGTACTGAATTCTGCGCCTGCGAATTTAATTTGAATAAAGGCGGTGTGGTGATGAATGCATTGTCACTGTCGTCGCCATTTTCACTTTTGCTTACCCATGACTGAATTAAATACGGCTTGTTATCTGGATTGTTAACGCTGATTGCCGCCTGATTGCCACTGCCGTTATAAATAAGCCGGGTGCCGCCTATTTCCACGCCGCTTATTGCCGTTGCGGAGATAAACAAAAGACCAACGGCAATCTTTTTATAGACTTTCTGAAACATGAAGAGATCCTGAGTGAATTACTCAGGGCCGCGAAGGGCCCTGCTTTTACTGGTAAATAACGGTAAACGCGGTTGAAGAGTTTGCCGTACCCGCGCCAACAGCGCCGGTTGCCATATATTTGGCAAAGTAAGTCAGTGTGTTATCAACATCTTCTTCCAGCGCTACGCTGGAGGATGCGGAACCCACAGGGATCAGCGTTGAGTTGTCCTGCTCATAAATCGCGACACCAACATTCGACGCTGTCTGCCCATTGCTCAGTGCTAAAATAGAAGGGTTAATCGTGTCGGTGATGCCATCAAAACGAATACTGGCGTTGGAAATGCTGGCCGGGCAGGATTTCAGCACAATATTAAAACGCTTTGCCGCCGCCGTTGCTCCGCTACCGCCTGAGAATGCGGTTGTCGCGACAGTCCCCAGGTTGACAGGCTGCGCAATCGCAGAGGTATCCACCACACAGGCCGTACCGGTGATGCTGCCAGTAAAACTAATTACGCCGTCAGCAGCATTTGCCGCCTGAAATACAGAGAGCGATAAAATCGCGGAAATCAGTGCAATCTTTTTCATATAAGATCCAGTTAGTTAAGTTAATATTTAAGAAATAATATACTGATGCTTTAAATTTTAATTAATAATGTGCTAATTCCCTCCAGTGAAATACTTATCTGACGAATGACATTGTCTGATTAACGAAATACTGTGTTCGCAGGTGTCCTGCTTATAACTTTCTACTCGTGCGATAGTTCGGTACAAAGATATACGATTGCCGACCTGAAGTTTAAAAACCAAACTGCGCCGGTGGGCATAAAATGTCTTAACCGTCATACCTAATTGTTTACCAATCTCATTCGCATCAAGCCCTTTTTGCATACATGAGAGCACTTCGCTTTCTCGCATTGAAAGCGTGTACTTCACCCGATAAATATATCGGGAATCATTGACAAACAGGCAGGACAGAATTTCATTAAGTCGGCTTCGCTTATCAACAAACGTAATACTCCGTAGATGTTTTAATGCATAGTAGTCAAGATCATTGCTTATAAACGCAATAATCTTCCTGTCTGCAAAAAAATGCTCTTTAACCTGCAGGAGGTTTGTTGTCTCAACATCTACTATGTAGTAATTTTCATCAATCAACTCCGATGTTAACAGCGTACTGATACCGACGATAAAAAAATAATCATCAGAAAAAACGGAGTTTGACAAATCCATAAAACTTCCCTTTTTGGCATGCCCTCTTTGGTTATTTAACGCCAGAAATTCACCTCATGTTTCTTTGTGAAATTTACAGAAAATAAAATCAGATGACACCACAAAAATAATGGATTTCGAATATAATCATAAAAACGATCGTTTCTTCTATTTGTTCCCTTTCAAAAGAACAACGATCCAGTGATTGCCGTCTTTATTGAAATAAAAAACTATTTATGTGCCATAAAGATGAAATTTAACACTATCACTATTGATAGGTGTGGTTTAATGGTTTGATGTCATTTGATAGTTGAAACTTGAAATGACGGTAAAAATGGATTTTTCTTAGGAAATATCCCAGGTTTAATTAACGAAATATATTCCGTCAGAACAAGGCTAATTTTACCTGGTTAACAACGGGACAACATCAGCGGCACCTTATTTTTCTGTCAGGCGCCGCCTACGCGTGTAGGAAGGTTATGGAATGAATGTTGCGATAGCCTGATCTAATTCATCAAGTAAGGCGTCGATGCGATCAAGGTCTGTGGCAAGGTCTGCGGCGGAAATGGCGTCAGGTAGTTTGTCTTCCAGCGACTGCGCTACCTTCATCAATGCCTTAACGCCCAGCAGTTGGGCAGTCCCGTTAATGCGATGAATATGACGCTTCACGGTCAGATAATCTTCAGTATGCGCCGCTTGTCGGGCGGCGACTAAATCACGGCGGTTCTCCTGCTGTGCATCTTTTAACGCTGTAAGCATGAGCGCCCGGTTGCCTTGCGCCAGCATACCCAGCATTTCGATATCAAACATCGTATTGGCTGTCTCACACATCCCTGAAAGGAAGTGCGAGATTTGCGATAACGTAATCGGCTTGAAAATACAGGCATTCATGCCTGCCGCAAGACAGCGTTCGCGTTCATGTTCTTGCGCTGAGGCGGTCAACCCCCAGATGGTGAGGTCGCGATTAAATTTCCGTACCTGACGGGTAAGTTCAATGCCGTCCATTGCGGGCATATTGAGGTCGGTAATAAGCAAATCATAATGCTGTTGCTGAAGGTGTCGTAAGGCCTCTTCGCCGTTTTCGGCTTCATCCGCAACAATACCTGACGTTGCAAGCTGGCGTTTCAGGAGCAGTCGACTGGAGGGATGATCGTCAACGATTAATACCCGCAGCGTCCCCTGAATAACGGGAGGGGGTGGGGGCGCGTCAATAGATACCGGCGTGATATCACGCGAGGTTTGCACGGGCAGGTTCAGCGTCAGGGTGGTTCCACGGTTTATTTCGCTTTGCAGCGCGATGGTTCCCCCCATTTGCGTCATCAATGCCCGGCTGATCGCTAATCCCAGGCCCGAACCGCGATGATGCTTACCCGCTTTCCCCTGACTAAAGGCGGTGAATAAACGGTTCTGTTCTTCAGTGCTAATACCCGGACCGGAGTCGCTCACCGAGAGCGCCAGCATCGCGTTGGACTTTGTCGCCGAAATCCTGACATGCCCTTGCTGCGTAAATTTAACCGCGTTGCCAATGAGGTTGGTGAGTACCTGCCCCAGCAACTGGGGGTCCAGATGCATCGCCTCTTGCGGGTCCAGCCGCGAGTCATAACGCAGGTCGATCCCTTTTTGGGCCGCCAGTGCGCTAAACAGCGTCATTTTTTCTTTTATCAGAGCATCAACATTTACCCACTGCGGAACGGTGTCTAAGAGTCCTGATTCAATTTTTTCCAGATCGAGGATCTCGCCAATCAGTTTTAACAATGATCGCGAGGCCTGGGCGGCCTGATCCACCGATGCTTTGTCCTCAGGGCTGAAGCGAGCGGGGGAGAGCTGCAAGAGTTCCAGAAATCCCATAATTGCACTGACCGGCGTTCGGATCTCGTGGCTCATATGGGAAAGAAATTCCCGCTTCTCTTCATTGGCCTGCTGTGCCTTGTTTCGTTCCGCCTCCAGTAAGCGTTGAGAACGTTTCCTTTGGCGGACTTTCCGCGACAGGTAAACGGCCCACAGCAAGCTGCTCACCACCAGCAACGTCGCCAGTATCGCCACCAGATAGAACGGTCTGTTATACAACTCCCAGGTATCAATTTTGACGTCCGGCAGGCGTATCCATTTACTGACGATCTGGAAAATCTCTTTTTGCGGAATATCATCCAGGGCTTTGTCCAGGATCTGCCGAAGTTCCGGTTCAGAACGGGGAACGGCAAAACTGATTGCCGCCGGCGCTTCACCAGCAATCGGGAGCCAGGCGAGCTGATCGGGATAATAATGCTCGCTCATATAGCGGGCCGTCAGCTGATTTGAAATGGCCGCGTCCACCTTTCCCGTCGCCACGAGATTCAAGGCTACGCTGGAGTTTTCCACCTCTTTCCATTGGATGCCGGGGTGTTGGGCTTTAAGCTTTGCCAGTAACGCGTGGTCGGCGCCGATAGCCACACTCATCCCCGCCCGTAGCGTGGTCTCCTGCGTATTCTCTTTTCTGACAACGGTGACGAATTGGGTGGTAATAAAGGGATGGGTAAAGGAGAGCGCGTTTTCACGGCTCAAGTCGTAGGTTGCGGCCTGCACAATATGCCAGTTGTTTTTCTTCATTTCAGAAACCATTTCTTCATTCGATTTGACGACAATGGTTTCAAACTGCATACCGGTTTGCAGACCGATCAGATTCAGGATATCCCCCACCACGCCCCGCGTTTCCTGGTTACTGTCGACCATAGTGTAAGGCGCAAACCACGGGTTAATGATGACACGCAATGTGTTATGACTTTTCAGCCACTGTTTCTCTCGGTTGGTCAGGTTAAGCGGCTCTAACAGAAAGGACAGATTGCCTTTATCGATCATTGACTGGGCTATTTGCCCATGCACATTTTCATCGATGGCGCTGAGCGTGTTATTCACAATTGTCAGCAGACGTTCCTGCGTTGGCAAAAATAAAAAGGCGCTTTTTTTCTGTGGTTCAGGCCAGTATTTCACCGTCGTCAACGCGAGGCTAAATTCCTGCGATAGCCAGGTGCTGGTTGTCAGTGAGTCGCCAACAAACCAGGCGTTTTGCCCATGCGCGACGGAGCTGAGCGCTTCCTGATAGGTGGGATAATTGATGATCTCTGCGTTAGGAAATGACTGCTGAATAAACCCCTCATCAGGATAGTGATTCACAGTAGCGACCCGGGTGCTTTGCGCACTCTGCAAGGGAACCATGACATTGGCTAACGACGTCACTAAATTTGGCCAGGAATGTACCAGCGGCTGCGAGGACAGAATGCCTTCTTCGGCGAAAGGGCGACTCTCCAGACCGGTCAATACCATATCGACTTCGCCCGCTTTCAGCGCATGAATTGCCGATTCCTGATTTTTCCAGGCCGTCACGCTGATGTGGGTGTTGAGTGAATGCTGAATCAGCGCAAGATAATCGGCATTCATCCCACGGTAACGTCCTGTAAGCGTGGTCTGCACGAGGGGCGATTGCTCTGGTTGATAAACCGCAACCTTAAGCGTTTTTTTCTGCTTCAGCCAGCGCTTGTCATCCTCACTCAGATAAACAGGGACCGGCGTAATGTAATTGTAGCCCGACAACTCCAGCTCAACGGGTAGCTCATCCTGGGCATGAACGCCACGCCCGGTAATCGATAAAACAATGAGCACGAATATGGGCCATTTATTCATCATCAGGTCAGCTTATTTTGGTGGGCAAATGAGAGCAGCTCAATTAATGATTTGCAGCCTAACTTTTCCATTAACCGTGTTTTATAGGTGCTGACCGTTTTGCTGCTGATATGCATTGCATCGCCAATTTGTGAATTATCAAGACCATTAAGCATATAGCCCATCACCTTCATCTCCTGTGCCGAGAGGGATTCCAGGCGTTGTGCATCGGTTAACGCAACTGAGGGGGCTTCAAGGAAAAAAGGAAAATAGCTATAACCATTTTGCGCTGCATTAATGGCGGCCAGAATGTTTTCCATATCCTGTTTTTTACTGATGAAAGCGTTAGCGCCCACCTGAGCGCAACGTTTGCTGTAGTAACGATCGTTTTTCGCGGACACGACAATCAGCACGCCGGTGAACTGCCGTGCTCTGAGCTTTTCTACCAGTTCGACGCCATTCACTCCGGGGATCTCGACATCCACGACAACAATATCCGCAGCCGTTTTTGTTAACGCTTCCAGCGCAGTCGTCCCGTCTTCATATTCGTTGATTACAGTAATGCGCTGTTTCTCCAGCACTCCACGGATAGCCAGACGCGCGAGGGGATGATCATCCACGATAATTGCAGTGCGTAACTTACTCATATTCATCCTGAAAGTTGTCATTCTGAATACAATATATACTAACGATAATAGCCTAAACGAGACGGGAGATGGATTTATATCGCGATGACTCAGGTGGTCATTGGCTACCAGACATACTGCTGTGATCGACGGGTCGGTAGCGGACCTGGGGCTCTGCCGGGCGTTGGTGCAGCCACATCTGCAATGGATGCGCTGTCAAAAGATGAGTAGATGAACTCGATCATACTGTTCGAGCCTTCCTGAGCTAGCTACAGCTAACCGGTTTTATCACTTTCTACAGTTTTTATAAAAAATATAACACTATATATGATGTGACTTTTGGGTGTGCCTACTGATGCTTTCGCTGATTTTAACTATAAAAAGTGATTTTTACCTGTAATGTCAGATGAAAGTACTATTTAGCTATGGTGGGTTATTCTGGTCGAACCAGCACCCTAAAATAGCAGTTAAGGGCTTTTCGTGAGAAATAAAATCCTGGGCATGACAGGAAAATGGGGTAAATGATCGATGTATTACTGCAATGTAAATATTTCAAACTGTTGAATCTTGTTTAAGCAGGCAAATCTAGTGAGAAGTGATTCTCATTTAAGTATACAGACCAAAATACCGTTTTATTTAATGTCGATGGAAAGAAAGTAAAAACAAAGGGAATGGATCTGATTTGAACGATGTTCTCCGCCCCAAACCGATTGCCACTATTGAGGTAACCACTAAGGGTAATTGTGGCTAATTTTTATTAGTGGGCATTCAGAGCGATGGCTGTATCTCATTATTAATATTGCAATAAAAACCTTTTATGTTGAGAACTTTTAGCAATGTTAATTTTTTATTTTTACCGATGTATCGATACTCGGTTGGTGAATGATTGCCTGCATAACATTACATTTACTATTCACTAAGGACAAAGGAAATACCGTTTGAAAATAAATACATTTGCGATTTTTATCCCGGCGATATTTATGGTTTCTTCTGCACATGCCGTTGAAGGGGAAACTAGCTCGGTTGTGTTCACCGGCAATATCGTTGAAGCAACCTGTGAACTGTCTTCCGGCTCCCGTAGTAAGGCTGTTGAACTTGGAGACGTGGCCACGACGGCATTTATTGCTGGGGCAGGCAGTACCACTGCACCTAAAGATTTCACCATCGACCTGGAAAATTGTGGGGAAAGCGCGGGGTCGGCTAGCGTAACATTCTCCGGCGATGTTCTGGCTGATGGCGAAGATGAGACTCTGAACACATCTGGTTTTGCCACTACAGGTGTGGGGATTCAGATCCTCGAGAACGGCACTCCACTGAAACTGAATGGTTCCCAGGCATCCAGCGCAAAACCTCTTGATGAGGGTAACAATGTCCTGCCATTCTCCGCCCGTTATATTTCAACGTTGGCAATAACCCAGGCCGGTGAAGCAAATGCGGTTGCAAACTTTACTCTGAATTACGAATAAAAAAATTTCACTTCCCCCTCTCCTGGGAGAGGAGGAGAGAGGGAGGTGAAGGAGTATGATTATGTTCCTGTTGGTACCGAATGTATTTATAACGGCTATCCTGTTGTTCGCAGGTATGATTATGCCAGCATTATCATACGCTGGTGGGATAGTGTTGAATCAGACCCGAATTATTTACCCTCTGAATCAGAAACAGTCCAATATTACGGTTCGCAACACCTCAGAGCTGGAACGATATATGATTCAGTCATGGGTGGAAGATGCTTCCGGTGGGAAAAACCGTGACTTCATCCTGACGCCTCCACTTTTTGTCAGCAACCCAGGGGATGAAAATGCCCTGAGACTGATGTTTCTGGGAGGAACGTTGCCCACTGACAGAGAGTCGCTTTATCGCCTGACAGTAAAAGCCATACCAGCCGTTAATAAAGATGA
>MSB1_7G_Comamonas_kerstersii
TTGCTCTTCATAGATGCTGTAATCCACCGTCTCCATGGCATCACGTCGGGCGGTTTGCCGCAACTCAGTGAAAAATCGCAGGTCAGCCTTGTACTGGGCAATCAGCTTTTCCGAGAAGCTTTTGTCTTCAAAAAAACTGCGTGACGACAGTGCTGTCTGCAAACACAGGCCAAAAGCAGTCAGTGCTTCATAGAAGTCCTCACGCAGTTTTTGACGCTCGTCGTAGTCCTCACCATCAGCGCTTTGTACAAACTTGGGTGTTAGCAGTTGCCTGTACTGCTCACGATCCAGCTTGTTATTCACAGAAGCAAAGAAAGACCACAGCTTGTCATGCAAGGACGGCAGACGCTTGTACTCAGTACTGAATTGCTGGTACAGCCCCTCAAGATCACTGACATCAAAGCCACCCAAGGTCTTGCTTTCCAGGTCTTGGTAAGCACGAATGGCTGTATCCAACTCCTTCAAGATGCCACGGTAATCCACTAAAACGCCGTAGCGTTTTGCATCGTGCAGGCGGTTCACACGGGCTACTGCCTGGATCAGGTTATGCCCTTTTAAAGGCTTGTCGATGTAGAGCACCGTGTTGCGTGGCTCATCAAAGCCTGTCAGCAACTTATCCACCACGATCAACAAGTCCGGAGCACCATCTGAACCAAAGTCGCTGACCATCTGCTTTTCGTATGTCTCAGGATCATTGCCATGCACGGCCATGGTCTGCTTCCACCACTTTTGCACCTCTGGCAAGGTGTCTTCATCCACCTCAGAATTACCTTCGCGCGTGTCGGGTGCAGAGATGATCACCGCGCTGGTAACCAGCCCGGTTTCGTCCAACGCCTTCTTGTAGCGAATCGCGTCCAACTTGCTGTCCGTGGCCACCTGTCCCTTCAAGCCTAAACCTAGCTTTTTGACGTTTTCGTTGAAGTGGGTCGCAATGTCCCAGGCAATCAGCTCAATGCGATTGGCAGCACCGTAAATAGAGCCTTTCTTGGCAAATTTCCTCTTCAAATCGGTACGTTGGGCATCACTCAAGTTGCTGGTGATTTTTTCAAACCAGCGGTTGACCGCCTCCTCGTTGATGTCCAACTCAGGCACACGCTCTTCGTACAGCAGTGGCGCAACCGTCTCATCTTCCACCGCACGCTGCATGGTGTAGGCATGCACGATGGGGCCAAACTTGTTGGCCGTCTTCTCATCCTTCAGCAATGGCGTGCCAGTGAACGCGATGTACGAAGCTTTGGGCAACGCCTTTTTCATACGTTCATGCGTTTCACCCCCGTGGCTGCGATGCCCCTCATCGACCAGAACAATGAGGTTAGGCGAATCGTTGTGGCATTCCGGCAGTTTGGATGCCGAATTGAACTTGTGTACCAGCGTGAAGGTGATGCGCTCCGTGCCAGTACCAATACGCTTAGCCAAGTCGCGCCCAGAAAGACTGCGGCTTTTTTCACCCTCTTTTTGCGTGGCGATACTGGAGCCAAAGGCGCCACCGGTCATGAAGTTACGGGCAAGCTGGGTTTCCAGGTCAATGCGGTCGGTCACCACCACTATGCGGCATTCCTTCAAGGCATCCACCAGCAGTAGCGCCTTGGTCAGGAACACCATAGTGAAGCTTTTGCCCGACCCCGTGGTGTGCCACACCACGCCACCCTCGCGGCCACCGCCTTGTGATTCGGTCTTCTTCTGGCTGATGCGTGCCAGCAGCGCACGGATGCCAAAGAACTGCTGGTAGCGGGCCACGATCTTGCCCACCTTGCGGTCGAACAGGACATAGCCGCGCAGGAATTCAAGCAACCGAGCCGGGGTCAGCAGGCTCACCAGCAAGCGATCCTGCTCGGTGGCCTGCATGGGGGCGCTCCACAGCGTGTCGAAGTACGCCGCCAGCGCGGCAGGTTTGCCGTCGAACAGCTCCGCACGCACATCCGGCTTAAGTGCCTTGTTCTTGAGCGCCTGCATGTGGGCCTCGTCGAACTCCTCTTCCCGCCACTTGGCCCAGAACTTGGCCGCCGTGTGCGTGGTGCCGTAGCGCCCCTCGGTCTGGCTGATGGACAGCAACAGTTGGGCGTAGGCAAACAGGTTGGGAATCTCGTCTGGCCGCTGGTTGCGCAGGTGCTGGCTGATCCCCTCCGTCACCATCGCCTTGGCAGGGTGACTGCCGCCGCCCGACTCGGGCCGCTTGGCCTCGATGACGACCAACGGAATGCCGTTCACATACGCCACCACATCGGGCGTGCGGTGGTGCGTGCCCTGCGCGGCCAGCACCTCCAGCTCTTCGGTTACATCCCAACGGTTGGCCGTGGCGTCAGTCCAATCGATCACTGCGATGGTCGGCTGGTGCTTCTTGCCATCAGGCATGAACTCCGTCACCGTGATGCCCAGCGCCAGCTTGCCGTACAGCCGCTCGTTAGCGGGCATCAGCCCTTCGGCCAGGCTGAGCGCCGACAACTCCCGCACGATCTGGTCAATGCCGCTGGGCGACAGCGGATACCACTGGCCCTTGTAGTCGTAGCGCCGGGTTTGCAGCACCTCGATCAGCCGAGGCTTGAGGATGACCTCACGCGTGCTGCCGCGCAGGGCCAGGGCCTGCGCGGTGGTCAGAAAGTTCCAGCCCAGGTTACACAGCAGGTGAAGTGCGGGCAAGTGGGCGCTGTACTGCTCGCGGGAGTTGGGGGTGCTGTTCATGTCTGCACCTCTGCTTCGACATCCGGCAGCTTGACGCGGCGTTTGCCGGTCAGGAGTTGGGACATGAGGGCGGCCTTTTCCTCGCGGAGCGCCGACAGCTGCCGCTGAATTGCCTCAATCTGCTGATCTGCTTTTTCAAGGACTTCTGCGATGCCGCGTTGTTCCTGAATGCAAGGAATCTTGATTTTTATCTTCGCAAAATGAGAGAACTTCAAATTCCACGTATCGGATACCAGCCCTTGGGAATGTCGGTAGAACAAAAAGACGACCGACTGCGATTTGAAAAGATATGACGCGAATTTGCCGTCAATGAGTGCCCCTGGCGTGATGACCGTATACGCAGGGCTAATGATGCCTTCGTATTGGGAAAGAGCCGAGACACCCTGCCACATGCGCATGGTGTTGTAGCCAATATCACCAGGACAAATTCTCAAGTACTTAGATTTGTCTTCGTTTGACGTGTCTTTGCGACCGACATCGTCTCGCAGAATGACGCCTTGTTCCCTTGTGATGGACAGCAGTTGAAGGTCGTCCCGGTTTGGCTCAACTCTTTCAGTAAATAGTTTGCCCAGAAGGTGCTCCTGCCAACCGGCAGTATGACCACCCAACCGGTGCTTGCCGCCGAGCAATCCTTGCATCAGCCCCAGCTTTTGCTTTTCACTGTTGGCCAGCAGCCGCTCTGTCATGGCTATCGCTTGATCCCAGGTGGCGAGGACTTGGGCGATGCGGCGCTGTTCCTTCAAGCTGGGTCGAGGAAGAACATGCGGAAGTACATGTTTGTTGTTCAGCTGCGGAATGGTGGATGTATCTGCGAGTCGATGCAGGCCAGCAAATGAGATTGCGTAATAGAGGTACTCAGGGTCGAGCCCAGAAACAACCTCTACTCCCATTAAGTTCGTGTCCAGTGCCAGTGGTCGTGCTGCGATACGAATCTTGTTTGCAAAAATCGCTGCGCCTCTCTTTGGGAAGATCAGCGCCTGCGCAGGCACCACTGAGCGGCAGGCGCTAAGGTATTCCCGGCTGTCGGTTTGGTACTTCTCACAGTTGTTGAGATCCTCAACCTTGACGTAGGGAATTTCTCCTTCAGTGAGTAGATTCAAGTCACTGGGTGCATGCCCGGAGTGAATGCGGACGCTCTCTCCCAGAGGGCTTTGGGTCCATCCTTTAGGCAGCATCACTCCCTCCCTTCTTCTTTGCCAGCCGCTTCGCGACCCTTCCCAACTCGTTCAATGTGGCTGTATCGGCCGAGGGCGCACCCAACATGCGCACGGTATGAGCCTCGCCTTCCGCCTCCAACGCCGCCCGCCGCTGCGCCGCAAACTGCTCGTACTCGCTCTGCGCATGGGCCACCGCCTGCTTGTGTGACACCTTGCCAGCGCCCACCAGCACTTGCCGGTCGTTGAAGCTGAGGAAGGCATCGAGCTTTTCGGCCCAATCTTTCAGGAACACCTCTTTGCGGCGCGTGGCTTGGTCTTCAGCAAAGTCCAGCCACATGGTGACGATGCGGTTCAGCTCGGTGATTTCCTGCTCGTTCAGGTAGTTCTTGGCCACGCCCACGTCGGCCTTCTGCACCTGGCCCTTGCGGGTGGTGGTCAGGCCCATGTTGGGCTGGGTGTGGTCTGCACGGCGGCGGATGATTTCGGCGGCGGTCTGGCCCGACACGGCGTAGTGCAGCTTGTTCTGGATGATGCGAAAGAAGGCCGTGGTCTCGGGCAGCGTGGGGGCGTAGTCAGCCGCCAGGGCGAAGATTTCGCGCACGCGCAGGTACATGCGGCGCTCGCTGGCTCGGATGTCGCGGATTCGCTCCAGCAACTCGCCGAAGCGGTCTGGCACAGCAGAGTCCCCCACGGGCGGGTTCTTCAAGCGCTCGTCATCCAGCGTAAAGCCTTTGACCAGGTATTCGCTCAAGCGCTCTGTCGCCCAGCGACGGAACTGCGTGCCACGAGGTGAACGCACCCGGTAGCCCACGGCCAAAATGGCTTCCAGACTGTAGTGGTCAATTTGACGGTTGACCTGCCGAGCCCCTTCCTGGCGAACTATTCGGAATTTCCTAATAGTTGCCTCTTCTTGGATTTCTCCATCAGCAAAGAGTGTCTTCAGGTGCTCATTGATGGTAGGAACTGAGACTTGAAACAGATCAGCCATCAAGGCTTGGGAAAGCCAAAGAGAGTCATCCACAAAGCGGCATTCAACGCGGGTGCGGCCATCCTCTGTTTCATACAGCAGGAACTCGGCCCCTGGAGTTGGCGCGGTGTCACTCATAGCCCAACTCCTTCAAGTACACAGCCATTTGCTCTTCCAAGCGCGCCAACTCAGCCTTGAGCTCTTCTCGTTCTTTGCGTACCGCCATCAGGTCGATCTCAGCCTCCTCCTCGAAAGTGTCCACATAGCGTGGAATATTGAGGTTGAAGTCGTTCTCAGCGATCTCGGCTAACGTTGCCAGGTGCGCGTATTTATCCACGCTTTGGCGCTGGGCCACCGTACCCAGAATGCGCTGCAGGTCATCCTCATGCAACATGTTCTGATTTTTCCCAGGCTCGTAGTCACGGCTGGCATCGATGAACAGCACCTTGTCATCAACCTTATTCTTGCGAAACACCAACACGGCAGCAGGAATGCCGGTGCCGTAGAACAGCTTCTCAGGCAGGCCGATCACTACATCGAGCAGATTTTCCTCAAGCAACTTCTGACGAATACGCCCCTCAGCAGCACCGCGAAACAGCACACCATGAGGCACAACTACAGCCATGCGGCCTGTACCAGGCTTCATGGTTTCGATCATGTGGAGAATGAAGGCGTAGTCACCCTTGGTGCGCGGCGGTGTGCCACGGCGAAAGCGGCTGAACTTATCAGCATCAGCGCCCTCATGGCCCCATTTTTCAAGACTGAAAGGCGGGTTGGCGACAACGATATCGAAGTGCTTGAGGCTGGAATCGCTATCGAGCAACTTGGGGTTGCGAATGGTGTCACCCCATTCAATGCGGTGGTTGTCTTCCCCATGCAGGAACATGTTCATCTTCGCCAACGCCCATGTGCTGCCAATGGCCTCTTGGCCATAGAGCGCGTACTTGCGCGAGCCAAATTTTTCACGCACCAGTCGGCCACACTTCATCAACAGTGAGCCTGAACCACAAGTAGGGTCACAGATCTCATCGCCTTCCTGTGGAGCCATCAACCGCGCCATGAGGGTAGAAACTTCAGGCGGGGTATAGAACTCCCCAGCTTTCTTGCCGCTGGTGGATGCAAAGTTCTTGATGAGGAATTCGTAGGCGTTGCCAATCACATCAAGCTGCCCAACACGGCTGGGGCGCAAATCCAACGCGGGCTTGGCAAAGTCCTCCAACAAGTGACGGAGGATGTCATTTTTTTGCTGCTCTTCCCCCAACTTGTTGGAGTTGAAACTGATGTCTTGGAACACATCGCGCAGCTTGGTGATGTTGGCCTCTTCAATGGCATGCAATGCTTTGTCGATACGTTCGCCATTGCCGGGGCTATGACGCAAGCTATGCAAAGCGTAGAAGCTGGCACTGGCAGGTAGCACAAAACGCTCGTTCTTGAGCATTTCTACGATCAGCTCCGGGTGGTCACCGTACTGTTTCTTGTATGCGTCGTAGTGGTCTTGCCAAACATCCGACACGTACTTGAGGAACAGCATTGTCAGGACATAGTCCTTGTAGATGCTGGGATCAACAGTGCCACGAAAGGTGTCGCACGCCGCCCAAACAGCGGCGTTGATCTCATCTTGGTTCACAGCGGTAGTGACTGCAGTGTTGTCGTTCATGGTGGCTATTCCTTGTTTGTTCAGTTGAACGCCTGTGCTGAGTGCACCAGGTCTTCCGCGAGCGCATGAAGCTGCAGCTCACGGTTGTGAATTAGTTGCTGGAGGGTGTGACGCTCTTGGCGCGCAAGTTTTGCCAGCCCAACAATGTGCTGTTGGTCTGCCAGCGATGGCACGGAAAGCGTGAGCAATTCCAGTACGGGGCGGCGAATGCTGAGCTGACTACTGCCTTCAGCCGCTTGCTGCAACTGGCGTTGAAATGGCGGCTGATTGATCTGCCACGCAAGAAATTCAGGCAGTAGCAGCGCATGAGGCGCAACTTGGAGATGAAAAAAGTGAGGGCTACAAACCGCAGGGCTGGGCGGTTCATCGATGCAAACGGCGTAGAAGCTCACGCCCTTGGAAACGAACAGGACGTCACCTGCTTTAAGCCAATCGGGTTGCTTTCGGCCAGCAAGAGAGGTGCGTATGACGCCATTCCAGCTTACGCCGACGTCTGCATCTACATCTCGCATCTGTACCGCCAGCACATCGCCAGCAGAAGACTCATCAATGGAGCCCCGGAACGGGTAGCCACTCCTTACGAAGGTCAGTGCCCCGATAGTTGAAAATTTTGCTTCAATCGCCATGATGCAATCATAGCTCGCAAAACTATGCGCGCAAGATTTATCTGCATCATTTTCGTTGATGCAGATAAAAAGGCTAATTGAGCCTAGCCCTGTTTTCTCTCAACGTGTCGCAATCCAGTATTGCGACACTTTTTTGTCGCGATACTGGAGCTCTCACATCTATAGAACGAGCAACTCAAGTACCTGTGAGTACTTTGACGAACGACGTTCAAGGTGTCGAGGAGCACCGCGCCTGAACGAACCATAGGGGTATCAGGTCGTCACAGTTGAAGTGGCATCTGGCTTGCGCATCAACTCGTCCAAGGTCATGCCTTGTGCATCTTTCCATTCGGTCCAGCCGTTGCTAGCGCGGCCCAGCACAACATCGCATGCCCCACTAGGCGAGCCGAACTCCACATCCTTGCTAAAAGCATAGCTGAATCGCACCGGGTTTGGTGGAGGCTAGTTTGTTGAAGTGCAGGCGTTAGCCTGCACGGTATTGGCAACTTGCCGCCAGTAGTTTGCCTCAGCTTCCGCTGGCGGTATATGCCCTATGGATTCCAGCAGCCTGTCATGGTTGAACCAGTGCACCCATTGCAGCGTTGCCAGCTCCAGTGATTCGCGTGTTTTCCACGGCCCTCGTTTGTAGATAACCTCCGTTTTATACAAGCCGTTGATGGTTTCGGCCAAGGCGTTGTCGTAGGAATCTCCAGTGCTACCCACCGAAGGCATCATTCCAGCTTCTTCCAAGCGTTCGGTGTAGCGAACCAGCCTGAAGCAGCCTTCAGGCATCAACTTCGGCTTTGCAGCGGTTGTAGTCTGTCAAGTTCGCAGTACAACTGACTGGTAACGGCCATATGGCGGTCAGACGAAGAGCTCGATCTTCAGGGCAAATCAATGGACCGAGCTCTCACTCATCGCTGTGTTTAATGTTCTGGTGCCATCTCTAATCGTCAAATAACAGGAAGCTCTGATAGCGCGAGCAGGAATTTAAGATGTGCCTTGCGCCCAGAGTTGTGGATGTACCTTTTGTCGCCCACGAGGTAAACACCGTCGCGGGCGCGTGAGATTGCCACATTCATACGGCGAGAGTCTGCATAAAACGTAGCCGGCCCCCATGTGCGGACGAACGAGAAGAAAATGACATCGGCCTGGCGCCCTTGAAAAGCGTCAACGGTGTCCACCTCTATGCCGAGCAGCGTCCGATCATACGATTTCGACTCAATCAGATTGCGCAGTAGGCGGCATTGAGCCCTGTACGGCGTGATGACCGCTACAGAGAGCTTGCGGTGGTTCCCGTTCCCGTTTTGCCCTCGGCTTTTTGAGCGCATTCTGAGCATCTCATCCAAGCATTTGATGATGATGCCGGCCTCAATCGAGTTCTCAAGAACGCCACCCTGCACCTTGGGGAATTTGCTCTCATTCGGGTGATATGTGCACCAGCCAAACTGATTGAAATTGTGGTCCGTGGACTCGCGGTGGTGCTGAAGCTTTCCTTCGTAAAAGTGCTCTGAGATGAATTGGCCGATGTGCGGCAGCATCCGGTACTGCTTCTCTAGGGTCCCTTTGCGATCATGAGGCAAGTTTTGGAAGATCCGGTCAATCACGCCATTGCGGATCAACTTTTCCTTCTGCTTAGTGAGCGTTTTGAGCGCTTCACTCTCTTCTTCGCAGAAAGTCGGCGGTAGCTGGTTATGGTCACCGACCAGAATGCACTTATAGCCCATGCTCATGGCCATGATCCATTCAGGCATGGTTGCCTTGGAGCACTCGTCCACGATGACAAGGTCAAACATCTGGCTTTCTTCATCGATCAGGTGATCGATCTGATTGCATGTGACACCGATGATTTGCTTGTTGTCGGCGGCATTGATGAACTGCCAGCGAGGGGTCTTCTGAATCCCATCCTTCACCTGACCCTGATCAAGGTTAGCCTCCAGAATGCTCGACAGCTCGGGGGCGAATTCATCTGCTCGCTCCCACGTGCGCATGTTTTGGACCTCTGCGTCCGTCTCTTTGGTCAGCTCTGTCTCGAACTCCGTGATCGTGTATCTGGGATAGCGCATCATCTTTGCTCGCACGCGAGAGCCACTGATCTTGGAAAGACGATCCAAAGCGTTATCGACAGCCACGTGAGTCTCTGAAGAGATCAGAATGCGGGCGTGGGGCTTCTGCGCCAGCGTTTGAAGCACGATTTCGACAATCGCGGTGGTCTTGCCAGTGCCAGGTGGCCCCTGCAGAAAGAACAAGTCGTCGCTGGCCAGAGCCTTCTTGATTAGCAAAAAGGCGGGATCATCAGCCTTATAACTATCCTGAATCGGCCTCT
>MSB1_1B_Enterobacter_kobei
ATGTTGAATCGAATGGAGATCAGAGATTAATGGAAACAAAGCGAGAAGAACTATTAGGGCTGATAAATAGATAGTTTTGGGTTGCTAAATCTCGTGGGATAAAATTAATGATTGAAGTCTTATTAGCAGCAGTCGTAGGTTTACTCGTATATTTTGTTTTCCTCGCGCTGTCCTTACGAACCCGATTGTTGCTGGTGCTTGTATGCAGCATCCCGCAGCTCTACCTGGTGCAATTAAGTGGGGCGGATGTCCCGCTGGCTTTTCTTTTGCCCGCTATACTCCTTCCTGAATTTATCATTAACGCCAATCGGTTCTTAGGCAAACCGGCAAATGTGATGCTGCTTGGGTTGATTGGTATTAGCCTCTTAAGCCTGGCATGGTCAGTTGAGAAATCAATGGGCATCCGTGATATTGCCTATTTGTGTGAGTTTATCGTTATTTCCAACGCCATCTATGTTCTGGCATTAAAAGATCGCATTGCATTATATAAGATTATTAATTTGATGCTGTTCTTTGTTTGCTTGCAGGCTATAACAGTAATCATTTTCCGGTTTAATGAGTCCCTTGAATTAGCAGTTATTCTTTCACCTGTAAGTAAGTTTACGATGGGGATGAACACGCTGCAGGGCTTGTTAGATGGTGCCAGAAACAACTTTTACGACCCGGTAAAATCTGGGGGACTGTTGTTCGTCAATGCCAATGCGGCAGCCTGTTACGTCGGTATCTCTTCGTTTATGGCATGGGGTATCTATAAAGTTTCAAAGGCGAAAATAACGCTAATAATGGCTATCCTGTTGTGGGCCACTGTTTTCTTTACTGGCTCCAAAGCTGGCATCCTTTTTGCCATTCTTATCCCGGCATTCGTTTTCTACCTGACATTGCAGCGCTCGACTAAGGTCATTGTGGTGACAGCAGGCGCTTCTTTTGCCATCGTCTTAATTGCTATCAGCGTTATCTTTAGCGTAATCGGACAAAACGGATTTTTACAGGAATCAACTGATACCGCTGAAACGCGTTACCAGATATGGAGTTATGCTTTTAATGCGTTTACTGATAATCCAATGATGGGACAAGGATTTGGTGGATGGGAAGCCGATTACAGTAAACATACTGATTATTTCCTTCCACCGCATAATACACTTATCTATCTTTGGTCAAAGTCAGGCTTGATCGCCTCTCTTTTGGGGCTCGGCTTTATTCTGTGCTGCATTCGAATTGCCCTTCGGGCGATACGAAGCATCGATGAAAAGCAGAAAAACATCGGATTTTCATTTTTAATGGTGATCTCATGGCTATTCGCACATGGCTTTGGTGAGAACTTTGGTTTGATTGGTGAGCAACACCAGATGGTTGTTTTTGCAGTAATGCTTGGGCTTTGTCTGGCAGGAAATTTACCGATAAACAGGAATTTTAGGGTACAGGAATGAACACGGTCGGTATTTTCAGAAATCAACTATTCAAGGGTTCTGAAGTTTTTATCCAACAGCAGGCAGAAGCCCTCGAGAATTTCAAAAAGTGCTATATCGGCAGACGAGTCATTGGCAAAAAACCAGAGGGGGCTGTCGCACACGTTTTAAATGAACGCGGAGACCTTGCGGGTAAAATTTCTGAGATTGCGAACGCATTCACAACCTCCGCGCTGCCCTATCAAACAGTGCTAAAAGCTCAACCCCTTGATCTTATTCATGCACATTTTGCGATAGATGGACTATATGCGTTAAAACTGGCGCAGCTGAAAGGAATCCCACTGTGTACGACGCTGCATGGATTTGATGTGACTGTGAGTAACAAAGATTTACTAACATCACGGTCTCCAGCCTGGATTAGCTATTTTCTTCATCAGAAGAAACTTAAAAATCAGGGTGATAAATTTATCTGTGTTTCTGATTTTATTGCCCAACAGGCTTTGCGCCATGGCTTCCCTGAAAATAAGATCGTTCAGCACTACATTGGTATCGACATTGACAAATATAAGCCGCGTGAAAGACAAGACTATCAAGGTATCATCCTGCATGTAGCTCGTTTGGTTGAGAAGAAAGGCACTGCCGTATTAATCAACGCCATTAAGCATGTGAAAGAACGAAATGCTGACGTAAAACTCGTTATCATCGGTGATGGTCCTTTGATGGGGGAGCTTAAAGCTCAGGTCTCATCGCTAGGGCTCGAACGGAATGTGACATTCACTGGTGCGCTTTCGCACGGTGACGTGATGACGTGGATGCGTAAAGCAAGTATGTTGGTTCTACCAAGCATTACAGCGAAGACAGGGGATGCAGAAGGATTAGGGATGGTACTTCTCGAAGCGGCAGTGACAAGTGTACCCGTTATTGGTACCCGTCATGGAGGCATTCCTGAAGCGATAATCGACGAGCACACTGGATTTTTGGTCAGGGAACGAGATGCTAATCAGCTTGCTGAGAGAATAGACTACTTATTGAACAACGAACAAACATCTTTTGAAATGGGCGATAATGCGCGCAACTTTATTCGCGAAAAATTTAATCTCTCAGAACAAACCTTGAAATTAGAAAAAATTTACCAGGAACTGATTCATGGCTAAAGAAGTAATTATTTTTTCCCGCTCTCTTCCATTTCATCATCTTGGTGGGATGGAAGTGGTGGCATGGGATTTAGCTGTTGAGTTGCAAGCAAAAGGATTTGATGTAAAAGTTGTTACAACTAATTTTGATGCGGAAACAATATTACCAGTAAACAGTCCTGAAATAATCAAGATTAAAAATATACCGCAGGCAGTCTATTCTAAGGAGTGGTGGTCTGAGACTGAAAAACTGGCCAATTCCTGGCGTAATAAAGATAACGTAGTTGCTGTAATAAGTATCAGCGCAGGTGCGTTCAGTGTCTTGCAGCATAAAAAATGCTTCCAGAATGCTAAGTTTATCATGCAGGCGCACGGAACATCTGTAGGTGAGATGATTTCAAAGCTCAAAACCCGACAGCTTAAAAAAATTCTGTCCAGTGTAAAAAATATTTTAGGTTTTTATGCTGATGCAAAACATTATTCTCAGTTTGACTGGATTGTTGCTGTCGGTGAAGCGGTAAAGACTGATTTAACACATTTTCCTACTACGCTGATCTGCCAAAAAGAAAAAGTTGTAAAGATCGAGAATGGCATTGATGAAATATTATTCTCTGATGAAACATCAAATCGAGCGGCATTGCGGGCAGAATTGAAAATCGATTCTGATGCGTTGGTGTTTCTTTCGGCTTCACGCTTACATGAGCAGAAAGGTATCGATAACAATATTGATGTTTTTGCGAAAATTAAAAAATCAAAACCTAATTCAAAACTTCTCATATGTGGCAACGGTCCCTACGAACCACAATTGCGAAAGAGAGTTGATGACCTTTCCCTGAACAATGACGTATTGTTCCTTGGCGCTAAAAGTCGCTATGATTTAGCGAAGCTTATGCAGTGTGCTGATATATTTTTATTCCTGACGAAAAGGGTTGAAGGGTTACCTTTAAACGTGCTGGAAGCCATGAGTGCTGGGGTACCAATTGTCATCTCTGAACATCTCACTTTCACTGCTGGAGAGAAAGTATTTAAGTGCAATCCGAGTGAGATATCAATTAATGATTTATTAGGTTATATAGATATGATTAGTTGTAAAGAAAGAAAATCATATATATCCAAGCAGAATACATTAAGTCATGCGGTTAACGAATACATTTCATTATTTCTTAGAGCATCCAAATGAAAAAAGCCATAAGCCAATTGCTTAGTGGAAATATGCTCTCAAAGGTACTTGGATTAGCCAGGGAAGTTTTAATGGCTAAGTTTTTTGGCACAGGTGATGTTAATGGGGCCTACCGTATTGCCCAGACAGGAACTTTAGTGCCAATTAATTTTATGACAAGTGATAGCCTTAATTCAGCGTTTATTCCCTTATACAAAAAATATTTAACAGAAAATGAATTTCGTGCATCAACATTCAAGTTATGTATGTTTATTTTCTTTGCGTTGGTATCGATAGCGATATTTATAGTTCTCTACTTTTTGTCAGACTATTGGGTTGGCATCATGGCACCTGGAATTAGCGGGAACGCACGTGAGATGTCGACCGAACTACTAAAGATAATGGCAATTTGCTGCCCATTTTATCTTTTTTCAGCATTAATAAACTACCTCTCAATGGCACATGGGGACTACAAACCCATATCGATGCGAGCTTCTATCCAGAATGTTGGAATGCTGTTAGGGGTGGTCGCTGCATACTATTTTCGCAATTATTTATATTTAGCCTGGGGATTTACCGGCAGTTATATCATTTTCAGTATATGGGCGCTTTTACGTGCCAGAAAAAGTACCATATTAACTCTCCCACACCGTTTTGATATTGTAGAAGTTAAGTTGGTAACGAAGAGCTTTTGGATAACTCTGCGACCTTTGCTTATATTGCCGTTAATCTTGCAGGGAAATATTACTCTTGAAAGAGCCCTTGCATCATTTATTAGTATTGATGTGGTATCTGGTCTAGATTATGCGCGTTTTATCACCGATACTGTTGTTTTTATTTTATCTGTACCAATAGCTTTTGCGGGCTTGTCCGAATGGTCCTCACAGAAACCAGAGGTTGTCAGAGACAAGATCAAAGTTATTTATAAATGGTTGGCTTTATTAGTAATTAACATATCTTTTTTCATCTTTTTCTATGCGAAAGACCTTGTTATCCTCCTGTTTATGCGCGGTGCTTTCGACCACCATTCTGTAGCGGTGACTACAGATATTATCCAGGGTATGTGTATAGGACTCTGGGCACAGGTAATTGGCTATATATTTATAAAAGCACTCAGTGCGCACCTTAAAAATAAGCAGGTACTGATTGTTATGATGGTTGCTCTGCTCAGTAATGCTATTGTAAACCTGGTGACTTACAAAGTCTGGGGCGCTTTCGGTTTAGGTTTGGGGAACTCAATTTACAGTTTAATGATGTTCATTCTTAGCGCCTGTTATTTGAAAATTGCAAAAGATCTCCTCCCGGTACTCATTAAAATATCTATTGGTCTTGTTGTTTATACATCACTCATTCTTGCATTTGGACATTATTTAGTTGAACCAGATAATGTGATTCTCCGGATAATGATGAATGGTTCAATTTTCGTGATGTTTAGCTTAATATGGGCTATGTCATTCCCTATGTACAGAAATGGTATTAAAGGGATTCTCACTAAGAAAGGACTACGATAGCGTAATAATTTATGAAGAAAAATACAGACATTAAAGATATTGTCGTTTTATCTACTGCTGACTGGGATAATCCTTTCTGGACCAACAAACAGCATGTTGCTTTAGAACTGGCGAAACGTGGTCATCGTGTTCTTTATATTGAATCTTTGGGATTACGTCGACCCAGCGTAAACAAGAAAGATCTATCGCGAATTCTTCGCCGCATAATTAAAGCAATTAAGGCGCCGCGAAAAGTTCGCGATAATATTTGGGTATGGTCGCCAATTTCTATCCCGTTCAACAGCTATGCATTTGTTCGCAAGCTAAACAAACTCATTCTAAGTAGTGCTCTTAAGTACTGGTGTTGGCGCTTAAAATTCAAGAATGAAACGCTATGGACTTATAATCCTTTGACAACGCGTTTTCTTGAACCCGATAATTTCAGTTACGTAGTATACCATTGCGTTGATGAAATTAAGGCCCAACCTGGGATGCCAGTTGACATTCTTCAAAATGCTGAAGAAGAATTAGTGCGACGCGCTGATATTACGTTTGTTACGTCATTGACGTTGCTTAAAACAAGGAAGAAATGGAGCGATGAAGTCTATTACTTCTCCAACGTCGCGGATTATAACCATTTCTCAAAGGCGCTGGATGAACATTTGCCGATACCTGTCGACTTGAGCAACATTCCAGAACCACGAATGGGATTTATCGGTGCAATCAGTGGCTATAAGGTAAATTTCTCGTTACTTGAAAGAATTGCGGAAGCTCATCCTGAATGGTCAATAGTGATGATTGGGGATATAGGAGAGGGGGATCCAGACACCGACGCAACACAGCTTACTCGGCATAAAAATATTCATCTTCTTGGACCGAGAGCCTATCAGGAACTGCCTGGTTATCTGAAAGGATTTACGGCGACATTGCTTCCGAATAACCTAAATGAATATACAGCTTCGATGTTCCCAATGAAATTCTTTGAGTATCTGGCTGCGGGAAAAGCTGTAGTGAGTGTGGATTTAGCCTCGCTTTGTGACTTTACGGACTATGTTCGTATCGCCCACAGTCCCTCTGAATTTATTTCTGCGCTAGAAGATATCACTTCTGAAAACCGGATTTCGGTAGAAAAGTGTCAGGAACTCGCTCGGGAATATACATACCAGTCACGCACTGAAAAAATGTTCAAGTTAATTGATGAGAAGCGTAATGAAAGTAGCAATCGTACATGAGTGGTTCAGTTCCTATGCAGGTTCTGAAAAAGTCGTTGAGCAAATCCTTCATTGCTATCCTGATGCGGATGTGTTCGCTGTCTGTGATTTCTTAAAACCAAATGACCGCCACTTTTTAAATAATAAAAAGGTCACCACAACATTTATCCAGCGTTTGCCATTTGCATCTAAAAAATTCCAGTCATATCTTCCATTAATGCCGCTGGCAATTGAGCAGCTTGATATGTCTGAATACGATGTTATTATCTCAAGCAGCCACGCTGTATCTAAAGGGGTTATCACTGGGCCGGATCAAATTCATATTTCATATGTTCATTCTCCTATCCGCTACGCATGGGATTTCCAACACCAATACCTGCGCGAATCTGGACTGGATAAGGGTCTGAAGGGTTTACTTGCAAAATATTTGCTACATAAAATCCGTATTTGGGATTACCGTACTGCTGCGGGTGTTAATCATTTTATTGGCAACTCGAATTTTATCGCACGGCGTATTAATAAAGTTTATGGAAGACAAGCTGATGTTATTTATCCTCCTGTAAATACTGAAAAATTCGAATTTAGCGATAGTAAAGAAGATTTCTACCTGGCCGCGTGTCGTATGGTGCCTTATAAGCGGGTTGATCTCATTGTTAGCGCATTTGCTAATATGCCAGAAAAGAAATTAATTGTTATCGGTGACGGCTCTGAAATGGAGAAGATTAAACAGTTGGCTACGGATAACGTTACGCTTCTGGGATATCAGGACGATGCTGCACTAGTTGATTTTATGAAGCGTGCTAAGGCATATGTTTTTGCCGCAGAAGAAGATTTCGGCATATCACCTGTTGAAGCGCAGGCAAGCGGCACTCCGGTCATCACCTACGGTAAAGGTGGTTGCCTCGAAACGGTTAAACCACTGGGTAGTAAGAAAGCGACCGGCGTGTTCTTCTTTGAACAAACCGCAGATGCCATTTGTGAAGCAGTGAATACCTTTGAAAAATATGCGAGCGAGATTAAGCCGGAAGATTGTCGCGAACATGCTTTAACGTTCTCGGAGCAGCGCTTCCGTGACCAACTTAGTCAATATGTTGAAAGCGCCTGGGCGCAATACTCTGAGTCCTTAATTAATACTCAGGCTGCAAGACTACAGAACAGCTATACTCATTCGGAAAAATAATGACCACGGCATAGATCAAATGATTTATGCCAGGGATTAAATAATGAAAATCAGCGTATTTAAAGATCAAAAGAAAGAATTTATTTGCCGTAGCGCCCTAATGGCGTCAGACTTTTTTTGGCTAAATGCTTCTTTAGGACTCTCGTTTCTAACCGTCATGTTCTTTATTGGCGACCTGAATACCTTCATGCCGATCCGTCAGATAGATGTGCGTGTTTTATCACACGTTATTCTCACTGCGTTGTGTGTTTTCTGGTTTGGCGTCCGCCTTCGCCACTATGCACAAAAAAAGCCGTTCTGGTCAGAGCTAAAAGAAACATTACGAACTATCGTCATTTTTTCGATCTTCGATCTTGCATTGGTTGCATTCTCCAAATGGCATTTTTCTCGCTATATTTGGGCCTATTGCTGGTTATACGCCATTATCATGGTTCCATTATCGCGTGAAATCACCAAATCTATACTTAACAAGTTGGGCTACTGGAAAAAACGTACGGTTATTCTAGGTTCAGGCAGGAATGCGCGTGAAGCCTATTTTGCTTTACAGAGCCACGAAGTCTCAGGTTTTAAAATTGATGCGTTTTGTGATTTTGATGCAACTGACGATATGATGGAAGAATGTCCCATAGTCAAAGACGTGGAGACATTACTCACATCTTATAATTCATTTTCAACGCAGTTTGTTGTGGCGTGTGATTTTGATGAAAAAGATAAGTTTGAAAACTGGTTAAGGTTCCTGGCGAAACATAAGTGCCGAAATGTGATTATTATTCCTTCCCTGCGAGGATTCCCTTTATACGGCACTAGTATGTCCTTTATATTCAGTCATGAAGTATTACTGTTGCAGGTTCACAATAATCTTTCCAAAGCAACGTCACGCTTCATCAAACGGACGTTCGATATTGTCTGTAGTCTGGGTATTCTCGTTGTTTCGTCACCTTTGTTTGTTTATCTCTGGTATAAAGTCTCCCGCGACGGCGGCCCTGCAATCTATGCACATACAAGGATAGGTCGTCGGGGTGAAAAATTTGACTGTTACAAATTCCGTTCGATGAATATCAATTCGAAAGAAATTCTTGCGCGTTTGCTAGAAAATGACCCAGAAGCCAGGGCGGAATGGGAAAAAGATTTTAAGCTCAAAAACGACCCCCGGATTACACCTATTGGCCACTTTATTCGTAAAACCAGCCTCGATGAATTACCTCAATTGTTCAATGTGCTCAAAGGGGAAATGAGTCTCGTTGGCCCTCGTCCAGTCATTCATGAAGAGCTGGTACGATATGCTGATGATGTTGATTATTATCTGATGGTTAAGCCAGGAATGACCGGGCTATGGCAGGTCAGTGGCCGTAACGACGTAGATTACACAACCCGTGTCTATTTTGACTCCTGGTATGTCAAAAACTGGTCTCTATGGAATGACATAGTGATTTTGTTTAAAACGGTTAGCGTGGTTCTTTTTAGAAAAGGTGCTTATTAATTTTCATACCTGGATGTGATCGGTAATACGGAGTTTTAATGAAAGCTTTTGTTTTTGTTAATGATAATGGTGCGGCCTATTGTCGCTATGCTAAAAATGAGATACCTGCACAGTTTGTGTATGGTGTATCAAAACTGGAAAAAATGGGATTTGAGGTAAAGGTTGGCGAAGGACGCTTATTCAAAGATTTAGTCTCCTTCTGGAAATTTAAGCCTGACTTGTTTTTTATGCCATTTCTCAAAAGAAAGACGATGCTCTATTTCATTCTAGCAAAAATTTTCATGTTCCCAACAAAATTCGCGGGCTGGATGCATCTCGACGTCTTTTCGCCACCAGGTTCCAGACTCAAAAGAATGATTCATTCACTGCTGCTGCCTTTTTTGCAGCTATATGTTAAACGCATTGATGCCATTTTCTTTCTTTCTGATAAAACTCGCGAAGAAATCATTCTATCAAGACAGCTTCCTCAGGACCGATGTCATTTTGTTCCCTGGGGGGGGGAGGCGAATTTTTACGCCCCCTTTGTTAAAATGCGCCATGATGATAAAATCATTTCTACAGGGCGAGAG
>MSB2_1A_Escherichia_coli
CCAGACGAGGTAATTCATCAATCATTTCCAAAAGCAACAATTATCTCTTTTACAAATTTATATCAGGCATTAGCATCCGTCTCAGCTGGGCACAATGATTACTTTATTGGTAGTAACATCATTACCAGCAGTATGATTTCCCGCTATTTCACTCACTCCTTAAATGTAGTGAAATATTATAACTCGCCGCGTCAATATAATTTTTTCTTGACCAGAAAAGAATCTGTCATTCTTAATGAAGTACTCAATAGATTTGTTGATGCTTTAACAAATGAAGTTCGCTATGAAGTATCACAAAATTGGCTTGATACAGGAAACCTGGCCTTTCTGAACAAACCATTAGAACTCACTGAACATGAAAAACAGTGGATTAAGCAGCATCCCAATTTAAAGGTGCTGGAAAATCCTTACTCGCCCCCCTATTCTATGACGGATGAAAATGGCTCGGTTCGGGGCGTTATGGGGGACATTCTTAATATTATTACCTTGCAAACAGGTTTAAATTTTTCTCCGATCACCGTTTCACACAATATCCATGCTGGAACACAGCTTAGCCCCGGAGGATGGGATATAATACCTGGCGCTATTTATAGTGAAGATCGAGAAAATAATGTTTTATTTGCTGAAGCCTTCATAACAACGCCTTACGTTTTTGTCATGCAAAAAGCGCCTGACAGTGAACAAACATTAAAAAAAGGAATGAAAGTTGCCATTCCATATTATTATGAGCTGCATTCGCAATTAAAAGAGATGTATCCGGAGGTTGAATGGATACAGGTCGATAATGCCAGCGCTGCATTTCACAAGGTTAAGGAAGGTGAACTTGATGCTCTGGTCGCGACACAGCTAAATTCGCGTTACATGATCGATCATTACTATCCTAATGAACTTTATCATTTTCTTATTCCTGGCGTTCCGAATGCATCGCTTTCGTTCGCTTTTCCTCGCGGAGAACCGGAACTTAAGGATATTATTAATAAAGCACTGAATGCAATTCCCCCAAGCGAAGTTCTGCGCCTGACGGAAAAATGGATTAAAATGCCCAATGTGACCATTGACACATGGGACCTATATAGCGAGCAATTTTATATTGTTACGACATTATCCGTTTTATTAGTTGGCAGTAGCCTTTTATGGGGATTCTACCTGTTACGCTCAGTTCGTCGTCGTAAAGTCATTCAGGGTGATTTAGAAAACCAAATATCATTCCGAAAAGCACTCTCGGATTCCTTACCGAATCCAACTTATGTTGTAAACTGGCAAGGTAATGTCATTAGTCATAATAGTGCTTTTGAACATTATTTCACTGCGGATTACTACAAAAATGCAATGTTACCATTAGAAAACAGTGACTCACCCTTTAAAGATGTTTTTTCTAATGCGCATGAAGTCACAGCAGAAACGAAAGAAAATCGAACAATATACACACAGGTATTTGAAATTGATAATGGCATCGAGAAAAGATGCATTAATCACTGGCATACATTATGCAATCTTCCTGCAAGTGACAATGCAGTATATATTTGTGGTTGGCAAGATATTACTGAAACGCGTGATCTAATTAATGCACTCGAGGTAGAAAAAAATAAAGCGATAAAGGCTACCGTAGCAAAAAGTCAGTTTCTGGCAACGATGAGTCACGAAATAAGAACACCAATAAGCTCTATTATGGGCTTCCTGGAACTTCTGTCGGGTTCTGGTCTTAGCAAGGAGCAACGGGTGGAGGCGATTTCACTTGCCTACGCCACCGGACAATCACTCCTCGGCTTAATTGGTGAAATCCTTGATGTCGACAAAATTGAATCGGGTAACTATCAACTTCAACCACAATGGGTCGATATCCCTACTTTAGTCCAGAACACTTGTCACTCTTTCGGTGCGATTGCTGCAAGCAAATCGATCGCATTAAGTTGCAGCAGTACGTTTCCTGAACATTACCTGGTTAAGATCGACCCTCAGGCGTTTAAGCAGGTCTTATCAAATTTACTGAGTAATGCTCTCAAATTTACCACCGAGGGGGCAGTAAAAATTACGACCTCCCTGGGTCACATTGATGACAACCACGCTGTTATCAAAATGACGATTATGGATTCTGGAAGTGGATTATCGCAGGAAGAACAACAACAACTGTTTAAACGCTATAGCCAAACAAGTGCAGGTCGTCAGCAAACAGGTTCTGGTTTAGGCTTAATGATCTGCAAAGAATTAATTAAAAACATGCAGGGCGATTTGTCATTAGAAAGTCATCCAGGCATAGGAACGATATTTACGATCACAATCCCGGTAGAAATTACCCAACAAGTGGCGGCTGTCGAGGCAAAAGCAGAACAACCTATAACACTACCTGAAAAGTTGAGCATATTAATCGCGGATGATCATCCGACCAATAGGCTATTACTCAAACGCCAGCTAAATCTATTAGGATATGATGTTGATGAAGCCACTGATGGTGTGCAAGCGCTACACAAAGTCAGTATGCAACATTATGATCTGCTTATTACTGACGTTAATATGCCGAATATGGATGGTTTTGAGTTGACTCGCAAACTCCGTGAGCAAAATTCTTCCTTACCCATCTGGGGGCTTACAGCCAACGCACAGGCTAACGAACGTGAAAAAGGGTTAAATTGCGGCATGAACTTATGTTTGTTCAAACCGTTGACTCTGGATGTACTGAAAACACATTTAAGTCAGTTACACCAGGTTGCGCATATTGCACCTCAGTATCGCCACCTTGATATCGAGGCCCTGAAGAATAATACGGCGAATGATCTACAACTGATGCAGGAGATTCTCATGACTTTCCAGCATGAAACGCATAAAGATCTACCCGCTGCGTTTCATGCACTAGAAGCTGGCGATAACAGAACTTTCCATCAGTGTATTCATCGCATCCACGGTGCGGCTAACATCCTGAATTTGCAAAAGTTGATTAATATTAGCCACCAGTTAGAAATAACACCTGTTTCAGATGACAGTAAGCCTGAAATTCTTCAGTTGCTGAACTCTGTAAAAGAACACATTGCAGAGCTGGACCAGGAGATTACTGTTTTCTGTCAGCAAAATGACTAAATAGCGGCTCCCACAATGTTCAAATGTGGGAGCTATTTACCAGCACATCTTACATTTATGATGAGAACTCCTGGCGAATTTGTTCCCCATGCTGGTCGAGCGTTGCCGCTCCCGGCATAACATGCGGGTCCGCGCAGCCGCTGATTTTTATCGGATTACCCGGCATCATTATTCCCCCGGCTTCAATCAACATATTTCTCGCCTGAGTTTGTGGTAAATTAATGGCCTCAGCCACACTTAATAACGGCGCGACGGGCACACCAACTTCATGTATTCTGGCTAACCAAACTTCAGCTGCCTGCGTTTTTAACGTCCGCTCAATATATTCTTTAAGAATAGCCTGGTTATGTACGCGTAAAATATTGCTGCTAAATCGGGGATCATTAACCAGTTCCGTAAGCTCCAGTGCCTGGCATAACGCAGAAAAAAGCTTGTCATTACCACAACAAATCGTAATCGGCTTATCCTGAGTATCGAAAACATCAAAAGGTGCCATGTAGGGATGGCGATTTCCCAGACGTTGTGGTGACTTCCCAGTTGCGATATATGCCATCAGACCATGCTCCAGAAAACTCAGCGTGGCATCAAACATCGCTATATCGACATGCGCCCCTCTCTGGCTCTTTTCGCGGCCATAAAGTGCACTCACTATTCCGCTGAATAAATAGACACCGCCGCATAGATCCGCAAGAGATGTACCAACGCGCACTGGCGGAGCATCAGGATATCCTGTTTCCATCATTATCCCGCTCATTGCCTGAATGATGGTATCGTAGGCAGGAGCATCTTTTAGCGGACCGGTATGTCCGAAACCTGACGATGAAGCATATATGAGGCGCGGGTTTATTTCTTGAAGCGTTTCCCATGAAAACCCCAGTTTTTCCATTGTACCTGGGCGAAAATTCTCAGCTAATACATCAGCTTGTTTGAGCATATTTATAAATATACTTTTATCGTGATCATTCTTTAAATCAAGAACCACACTCTCTTTGCCATGATTAATAAAACTGTAATAGAGTGACTGTCCATCCACATAGGGACCAAATGTGCGGGTATCATCACCATGACCCGGCGGCTCAACTTTAATTACCCTTGCGCCCATATTACAAAGAAGTTGAGTTCCGAAAGGTCCATTAAGGACATGTGTCATATCGATAACTAATAAGCCTTCAAACGGCCCTTTGCTTTCATTATTTGTCATTTGCTTATGCCTTGAAAAAAGCCGAAGGTGAAAAGACACTTCGGCATTTATGTAAAATCAATAACATGATTAATTATGAAACCAGTCGACTGACATAAATCCACAAGGGAGCCGTGACGACAAAGCCCAGTACGCTCACAGCCAATGACGCTGTACCAGTACGGGTGTAGACATTAAACCGGCTGGCAATAATGATTCCGGAGAATGCCGGCGGTAATGCGCCTGCCAGTACCATCATCTGCAGATGTTCGCTGTTCAAATGACATGCCATACCAACGAGAAGCAGTGCCAGTGGCATCAGAATCAGCTTCAGGAAGGTGTTATAAGCAATTTCGGCACTGAACTCGAATTTATGTGCAGCCAGAGTCAACCCCGCAGCGAATACCGCTACCCCTGAGTTAGCCTTCGCAATCAGATTAAAGGTTGGGTCCCATGCTGCCGGAATTTTTACCCCAACCAACACCAGGATCGTTGCCAGAACAGGTGCCCATACTACTGGCTCCTTTGCCGCAGAAATTAATGCGCTCAGATTACTATTCTTCTTACCATCCGCTCCTGAGGAAGGATTCAGCAAATACAGACCAATAGGAATAGTAATTGCGTTAACAATAATAGAAATAATTGCTACCACTAAACCTGTTGATACGGAATCACCATAAATAGGATCGAGAACTGCAAACCCCAGGAATCCAATGGTAGGTGAACCTGCAATTAATGCACATACTGCTGCTTCTGCATGGGTACGTTTAAAAAATTTGTAGCAACCGAACCAGGAGAAAAAGAAACATCCGACAATAACCACAAGTGATACAAGGGTCAGGCGAGTGTCCGCAAAAATCATTTCCCTGTTTGCCCGGGTAATAGAAACAAATAGAGCCGCAGGAAGAGCGTAGTTTAATACCAGTTTATTAAATGCCCGAGCTTGATCCTCTGAAAAAGTTTCTCGTCTGCCGCTAAAATAACCCAACAGCATGATTACGATAATAGGCAATAAATCGCCAATAAAAAATGTTAGCATAATAGTATTTCCGATAAGGGTCCCCTTACCATCGCATAATAAGTTGGCAAGAGGAGACGATGTCAGTATTTAATTACCAGCGACTTGTTTTGGGTTAAGTTTGGTAATATGGCCACTTTCAGTTCCTGCTGCTGGGTCGATGACCACATTAATAATGGTCGGTTTGCGCGACTGAATTCCGGTGGTTAAAGCATGACGAAGTTCATCTGTCGTGGTGACGTTATAGCCAACGCCACGAAACGCATCCATTAATTTGTCATACCTTGCATGGTGCAACAGATCCGTTGGCGATGGTGCACCAGCGCCGCTGAGGTCAACACCGTCTCCTCTGTAGATGCCGCCATTATTAAAAATAACGATCGTCACCGGCAGGTTATATCGACAAATCGTTTCAATCTCCATCCCACTGAAACCAAAAGCACTATCACCTTCAATGGCGACAACCGGAGAACCAGAGGTCACGCTAGCACCGATGGCATAGCCCATACCGATGCCCATGACACCCCAGGTGCCACAATCCAGACGACGACGTGGTTTATACATATCAATAATATTTCGTGCATTATCCAGGGTATTTGCCCCTTCATTAACTAAATAAATATCCTGGTTCTCGCGCAAAACATCGCGCACGGCACCCAATGCATTAAAGTAATTTAATGGTTGGGTATCTGTACTTAACTTTTCATGCATTTTTTGTGCATTTTGCTGCTTGTGGATATTTAAAATATCGCGCCACACCAGTGGAGTCGTGAATGTGTTTTGTTTCAATTCTGCCAGCATACCTTGCATACTGGATGCAATATCGCCAACGACTGGCACAGCAATGGGGCGGTTGCTGTCAATTTCCTGCGGTTCAATATCCAGTTGAATAAACTGTGTATCTGCCGCCCATCCTTTTTTACCGTGTGCCAGTAACCAATTCAGTCGTGCACCAACAAGCATGACAACGTCAGCATTTGCCAGGGCAAACGAACGCGCAGCTGCCGCAGAAAGTGGATGCGTATCTTCGAGGATCCCTTTCGCCATAGACATTGGCAGGAATGGAATCTGGGCACTTTCAATAAATTCACGAAGCTGTTCATCAGATTGTGAATACGCCGCGCCTTTGCCAAGAATAATTAATGGTCGTTCAGCTTTTGCTAAAAGCAAAATTGCGCTAGTGACTGACTTCGGGCATGGCAATAATGCTGGCGACGGATTTTCAACTTTAACAATCGTGGTTAACGCTTCGTCTTTTTCCATCGTCGCGGCCAGGACATTTGCTGGCAAATCAAGATAAACACCGCCAGGACGACCCGATACTGAGACCCGGATAGCGCGTGCCAATGCAATGCCAAGATCCTGCGGCTGATTAACGCGAAATGCTGCTTTGGCATACGGTTTTGCCGCATTCATTTGGTCCAGCTCTTCATAATCACCTTGCTGTAGGTCGACGATCGCGCGGTCGCTGGAGCCGCTAATCATGATCATCGGAAAACCATTTACCGTTGCATTGGCCAATGCGGTCAAACCGTTGAGGAATCCTGGCGCAGACACTGTCAGGCAGATCCCTGGTTTTTGGGTAAGAAAACCGCTTGCTGCAGCGGCATAGCCTGCCGACTGCTCATGACGAAAACCAATATAACGAATGCCTTCCGCCTGGGCATGGCGCGCCATATCCGTCACAGGAATACCTACAACACCATAAATAGTGTCAATATTATTCTGTTTTAATGCTTCAACGATGATATGCATACCATCTGTCATTTGAAGTTGATCTGACATGATTAATAACCTCGAAATTTTTATAAATTGGGAGCCAGAAGCCCCCGTTAATATCAGATGGCGTGGTTTTGCTTCATTGCAGCAATTTCATCGTCGCTATAACCCAGCTCCTGCAATACAGCAGCGGTATGTTCACCTAATAGCGGCGCAGCTTTAATATCCGGCGTAAAGGCAGAGAATTTCATTGGACAACCAACTGTCAGATATTTTCCACGCAACGGTTGTTCCACTTCGACAACACTGCCACTTTGGCGCAAAGAGGGATCAAGTGAAATTTCTTTCATACTTAAAACCGGTGCACAAGGAATATCAAACTGAGTCAAATAGGCCACCGCTTCATGTTTATCAATAGTGACAGTGTATTTTTCGATTTCAGCAAAAATATCGAAAATATGTGGCTGTCGGGCATGGGCTGTACTGTATGCCGGATCGGTAATCCATTCTGGTTTGCCGATGGCTTTACAGGTGTTTTCCCAGTTTTGCTCCTGAATAGTGAAATAAATATAGGCGTTAGGATCGGTTTCCCAGCCTTTACATTTCAGGATCCAGCCAGGCTGACCGCCACCACCCGCATTACCACCGCGGGGAACTGCATCACCAAATGTGCCATTCGGATACTGCGGGTATTCTTCCAGATACCCCAACTTATCGAGACGCTGCTGGTCGCGTAATTTCACGCGGCAAAGGTTCAACACGGCATCCTGCATTGACATGGTGACTCGTTGCCCACGCCCCGTTTTTTCGCGATGCAGCAAAGCAGCAAGTAAACCGATCAGCAAATGCATTCCTGTGTTGCTGTCACCCAACGCTGCAGCGCTTACCAGCGGCGGACCGTCCCAAAAACCTGTAGTAGATGCCGCGCCACCCGCTGCCTGAGCAACGTTTTCATAGGCTTTTACATTCACATAAGGCGAACACTCATCAAACCCTTTGATCGAACCAAAAATCAGACGTGGATTGATTTCTTGAATATGCTCCCAGGTGAAGCCCATATGATCAATGGCCCCTGGATGAAAGTTCTCGACTAAGATATCAGCTTCGCGGATCAGCTTTTCCATTACCTCTTTGCCTTCCGCTGTTTTGGTATTTAATTCAATAGAACGTTTGTTACTGTTAAGCATGGTGAAGTAAAGCGCATCGATATCAGGAATATCTCGCAGCTGGTGGCGCGTTACGTCACCAACGCCGGGACGTTCAATTTTAATGACGTCAGCGCCAAACCAGGCCAGCATTTGAGTACAAGATGGGCCAGATTGCACACCGGTGAAATCGAGAACTTTAATTCCTTGAAGTGGAGTTGACATAGCAATACCTATTAGTTAATTAAATATGTGTTAATTTAGCGTTTATTTAAGGCATAACGCCTCTATAAATAATCTGCAAAATATCGTCGTAGCTGCACTCGATATTTTTAAATTCCTGTATCAAGTGCTGAAAATCATTTCATCGCTACTTCCAATTCCTTTCTGCATGGTAAGTAGTGAGGACGAAAAGAAGAATATAATAAATATTGGTTCGCGGTAATCAGAGAGAGCCGCGACATTTGTGATGTTATTCTTACAACTGTAAGAAGTGTCAGTGATGTACAAGTAAGGGTATGATTACACTATTTAAAGCGTACCATAAAATATAACATAATAAATGATTTGTGATAATATGGGATTATTGCGGTTTACTTTGAGGAAGATAAAATGCGAGTTTATAGAACCGCGAGCGCCAAATAATTTTATGACCACAACCTGTCGTATTGTGGTCATAAAAAATTGTCGACTGGAGGGAGTTAAATCCTTTACCTCAATATATTGCCTGTCAGGTTTAGTTCACAAACAGTGCTTCGCTATCAACGATGATTCCATCTTCCGCACCTTTAAGCGCCAGGTTTGCCTCGTAGTATTGCTTTTTATCAAGCAGTTTCTGCGCATCAGCAAGTGCATTACGAGTCTGTTTAAGCGGCATCAAATATTGGTTTTCCATTACACCAACACCGGCCAGGCGAAGCTCTTCCATTGCACCCTTTTTATCCCCTTTCGCCATTTTTTCGTTGGCAATTTTTATCGCGGCTTCTTTTTCGGGTGTCGCTACATAACTCTCAGAAATTCCGACAGATGCATTAATGACAATATATTGGTCATCATTGACGTTGGTCTTTTTACCTGGTTTAGCGAACTTTGCCCATTCGGTACTATCATCTGACAGCAAAGCGGAAGCTTCATTGGTCAGTTCTTTTGCCTTTTCCGGATCGCCATGAAACAGAGCCAGGCGCGCTACCTGCACGTCACGCATCGCATATAAACCTTGTTCAGAGATACGCTCTGCTGCTGCCGTTTTCTGGGTTTGCTTAACTTGCTGAGTTTGCTGTTGTGCCGCTACCGGTGCATTATCAGCAGCCCATACAGTTGAAGATGCCAGAATTGCTGTGACCATCGTAGCCATAATTAAACGTTTCATACTTACCTCATTCTTTAACAGTTTTAGAAAACGCCGCCATCATATTGGGTGAGAATGAAATGAGAAATCAGAGAGCAACGGACATTTTGAAAGGGTTATCTTACAACTGTAGTTATTATCGCAAAGCCGCTTTTAGTCTTACAGTTGTAGGAATCTGCTTCCTGTCGCAGAGAACTATTCTTATATACCACAAAGATATGTCATTTATTATATCGATGTAAATACTGATTAATTAAATATAAATACAGCTATAACATCGTAGGTTTTCAGTGAACCATTTTCAGGATATTTTCTATGAAAGTAAACTTAATGCTTTTTAGCTTATTTTTATTTGTCTCTATTATGGCATGCAATGTTTTTGCATTTTCTATTTCTGGTGGTGGTAGTG
>MSB1_5C_Escherichia_marmotae
TTCCTCCTTCTTCCTTTTGATTCTGGAGTTCGAACCCAATTAACTGAAGATTACTTCCATGTCTTCAAGGAAAATAAGCTAATAATAAGTAAGAGTGTTTTTTTGAATGAAGTTCAAAAAATAAAAGACTCTGCTCTATCAACTGTGAGGATTCCTGTTGCATTTATAGCCATGATAGCATCACTGATTTTTATCCGAAAAAAATATTCTGTTGCAATCTTTACATTATCTGCTTTTAGCATCTCTCAGTTTTATATTAGCTTCATTGGCGAAGGATATAGAGATTTAGACAAGCATCTTTTTGCAATGAACTTTTCATTTGACCTAATGATATTTATAGTACTATCAATTATATTGGATAAGGTAGCATCAGGAATTTATAAGTAAACATCCCCCCCACAGTTATCCTGGGGGGGGGATTTTATGTAGCGTTAAATCTTGCTCTATAGTCTTTTCCTAATGCTATGAAATCTATGTCAGTGGGAGCGCCTGCAGTATTGTACATCCTTACAACGAATGAGTTTGCGGTAGGATAACCACCTATTATTCCGTATCCTGGTACCCCTACAGTAGTTATTTCTACAGCCACGTTTGCTATATCATGATTTGCATTTACTGTATAAACCCCAGTCGCTCCCCTTGTAACACTGAGTATATTTCTCCTGTTTCCCATTGCTCCAGTCGCACCAACAACGCTCACACCAAAAGCGAAGTCAGGAGAGCTTTTCCATTTAACAGTAGCATCCACAACCGGTGATTGTGATGGGATCCATAAGTTATCATAATCGATAAAAATAGCCTGCTCATTGGCGGAATATCCACTTATACTAACATCTGGCCTCGATGCGCTTGCCGTATAGCCAACCCCAAGGCAGGTATTACCACGCATCTCCAGAGTCATAGTTACCCCTGACGGGTAACTATAATTACCACCCAGAACTATTACTTGGCTAACAGGATACTGCGTATCGTTATTGTTGAAGTTACTATTTGAAATAACATGCTTGATAGAGCGGTTGTTGCTATGGGTTATGTAGAACGGGTATCCACTAACAGTTTCCACATACAACCCATCTACTACTAACCCGACGGTGCCGTCAGAACCTCCACCCTGCACGTAGAACCCACGGAATGTAGTGTCCCCCGGAGAACCACACCCTTCAATGCTACCGCCATCAATTTGGAATTGTGTAGCGTTAACTATCCATAAACCCTGGTTTTCCATAGTAAGAATCTGTGGGCGAATGAATCTGTTAGCGTTAGGGTTGGCATAACCAGAACCAACCGTTCCCCCTGCCTCAAACTTCGCCCCACGATAGCCACTAAACCAGCACGGCTCAATCCATGTGCATGACAGTACGCTTTGCGCAAGAAGTTGTTGGTATCCCCCCGCCCATTTGACACGCTCAATTACTGCCCCTGTCAGGCGGCCCAACTTCATTAAATAGCCAGTTTTGGTAAGGCCTTTCTCTCGAATCTGGAAGTCTTTCATACCCCAAGTTTGGGTAAAACTATCCAACATGCACGTGATGTTATATGTATCAGTACCCAACGGGGTGCATATAAAGTAACTGCTGTTTATGCCGTATCCTTCAATCCGCGGCATGGCTGACGTATTGTCAAAAAAAGCTGGCATACTCACAGCTTTTTCTAAGTGGATAAACCCATACCCAAGCTGAACATGTTTACCTAAGGCTGCCGCTGCATTGAAGACATTTTGTAATGCATCACTATGCGCGGATGAAGATGTGGATGTTGATCCATCTCCAATACCAGCCCAATCAGTATGAATATGTGTGGCATCACCAATATCTCTCACCCACACGCCACTCCCGGTAGGATCAGTTTCACCCTGACCAGTAACATATGATGAAAGATTTGTGCTGTAAGGCACGGTCGGGCTGAAGTATATGCAGCCGTCATGCTTAGCTTTCGGAACATTAGCCTGGAAGATAAACTCACCACCACCTTTTGGCTTTCCATATGTAGTTACACTCCAACCAGCATACCAACTACGTAGTTTTACACGAGCGCCGTCGTTTTTAACAAGACCAAAGAAGTCAGCAGCTGATTGCAACTCCCCTATGTACGAATAACCTTCCTTGCCAGCCAATAATTGCATTAATGCTTCAGGATCATACCTTACCACATTGTCAAAATAATATTCCTGAGAACCATAAGAGTCGTAAACAGCAAGACTATATTGTTCATCTGTAATTATTTTATTTATTATTTGACCATTATAAACAGGATGACCACCGGAGTTTATAACAATCGGTTGTGGAATCTGTATCTTATTTCCACTCTCATTAACGATATATACTGGAACCTGATTTTCAGGATATACAGGGTCTGTGTCAGGAATACCTACATATATTTTACCATTTGAAATAGCTTTGAATGAACGCGATGCTGTGTACAGACTCATTGGCATATTTACAAGAATTGACTGTGACGTCTCTGACATTTAAGGGCTCCAAATGCAAGTAATAGACTCAGCGTGGATATGATTGAGATTCATTACATACCAAAATGGTACTATTGAGTGTTTATCCAGTAGGTTACGATGCCATTCCACCCAACTGGTGAGGCATCAAGGATGTACAGCAAATACGACGAGGCGCAGTTTCACTTGAGACTTCCGCATGAACTCCACGCGAAAATTAAGCAGCGTGCGAAGATGAATAACAGGTCGCTGAACTCAGAGATAATTGCAGCGATTGAAGAATCATTGGCTAAACAAAGCTCTGCATCAGTTTACATTGACGATGCAGAGCGTATGGCAGAACAACAATCTGATATGGTTAAGAAAATTGTCTTTGATACGCTCAAGGAGCTATATAAAAAAGACAGCAGCTAACCATCAGTTACGGAGGATTTATGCAAAGAGATATGCTGAACATTGCGTTCTACATATTTGGTTTTTGCACGTTCCTGGTGTTTGCAAAGCTATTCTGACAACGCATCAGACTTAGCCCCCTGCGTCAGAGCGTTAATTGCCTTTTGTGCCTGCTGCATTGCTTTCTCAAAGGCTGTTGATCCGCGTGGGGTGTTTGCCATTCGGAGCATTGCATTTCTGAATGGTTCGCTCTCATAGGCGCGAGTAAGAAGTCCGTAGCTTACCGCTGCGCCAGTTGTCGCCGGGTTCATTGCCGTCCCATACCCGATAATGAACGGGATGGTTTGCTGCCCTGTTGGTGTTGTTACTGCCGCTTTTGCAGCCTGCTGCGTGGATTGCAGGTAGTTTTTCAATCCTTTCAGATAAGCGGCTTCCTGACCTTTAAATGTGATGCCAGTCTGGTTTTGCAGGATGTTAAGCTGCCGAAGGAACTGGTCAGGGGATCCGCCAGATTTCTCCATCGCCTTTCCAATGATGCCATTGCGCATTTGCGCCCTGCCAACACGACCAACTGAGTTATACAGCGTCTTAATTTCCGATTTGTTCTTGCTGAATAGCATGTTGTTGACAACTTCCGGCGTCAGGTCGCCTTTCATGAGAACATTCTTCAGCCTGGTATTCTTTAGTTTCGCCGCTTCGTCAGCGTAGAGGGCATTGGCCTGCTGATATTTACGGAGAGTATCGTTGCCAAGATTCTGACCAATGGCACCATTGATATCGTCGGTCATTGCCTTGTAAACGCGCTGAATGGCAGCATCGGAACGGTTTGGTAACACTGGTCGCTCCCCCTTCACGTCCATTCTGAACTGGCTGCGCAGATCGCTTAATTGCTTCAAATCCAGATTTACCGGACCATCAGGACCAGCATTGCGAACAAGCTCATCACGATAGGACTGAAGTTTTGAAATAGTCTCGTTATCAGCAACCTTACCAAGCTTCTGCAGGTTAGATATTTCTGTATCAATCTGCTGAATTGCTCTTGCAGGCTGAATGTTTATTCCAGCCATAGCATTCTGAACCTGCTCCAGTCGATTTCCTGCAGCGCGACGAATTCCTGATGTTTTCGCTTTAAGGCTGTCAATAACAACCGCTGGATCATACTCACCGAATTTATCAGCAAATCTCTGCACCAACTGGCTTCTCGCTTCCTGTTGCGTTGCTCTCATTCCGCTTGTGCCAGCCAGAGGGATATTTTCTGCTGTAGTCTGCGCCATTTTTCCGACGCGGGAAGTTGGTTGTAACAGGTCTGTGGTGTGCAGAGGAACTCCTTCACGCTCTGCAAATCTGATAGCCTGCTGCGCTTCTGGCGCGATAGCACCACGAACGCCACGATAAGCAGCACCTAACCCACGTCCGGCAGCGTTAATAGCACCGCCAGTAAGTACACCAACGCCTAAATCGGTAGCGAGTGCTTCCGCATCATCTTTCGCACTATTTGCAGCAAGTGACCCGACTGCGTTTTCAGCGAGAAGGCGAGTTGCACCCTGAGCAATTCTACCAGCGAGTGTTGGTGCCTGTGTTGCCGCTCTCTCAATGCCAGCAGGAGTGAGGTAAGGCAATGCCTCAGCAAATACCCTTCCCTCTGTAGTTTGTGGAGTCAGCGCGCCTTGCTGAAGGCCAAAGTCCTGCTCTAATCCCTGCGTTGTTACTCGTGGCGCTGGGTGATATGTCCCATCGCCAATTCCGAGTTTACCGCCAGCCCAAGTCGCCGCGCTTGTTACAGCATCGGCAACTGATGCAGGTATGTTTGCCACGTTCACGCCAGCCTGCACCAGTCCGCGACCAGTCTCTTTTACTGCTTCGCCAAGATCAGACATAAATCCACTTTGCTGTGGTTGTTGCTGTGCTTCTGGTTGCGGCGTCTCCACTGGCGACACAGATGGCAATGGATAGGAAGCATAGAAAGCTTGCTTAGCCTGCTCTGCATTTTCTCCGGCTTGCGGGGCAACGACTTCATTGAAGTATTGCTCCTGAGCCTGCGCTTTTTGTTCTGGTGCTAACGCCTGATACTGTGGAGAGGCGATAACATCTTTCCATGCTTTAGCCATTAATCACCCCATAGTGAAGAAAAGTTACTGCTGGCTGCTGGCTGTGATACCTGTGCAGGTTGAGATTGCTGCCGCTGAGATTTACCAACATTAACGTTATATTGTTGGTTGTAATTGTTGGTGTATTCCTGAATCTCACGAATCGACTGCTGCATAGCCTCCGGGCTTGAATAGTCAACCTGCGGCATCCCCTGAAAATACATCTTCGCTTCTGCAACGGTGTTAATACCACTGGCCCCCATGTCCCTTGCTGCCGCCACACCCTGATTCTGCATTCTGCCCTGAATACGTTGTGCTGAGTTATATAACTGGCGCTGCTCTTTTCCTGTTAATCGGCTGCGAACATCAGCACCAATTGCCGGGTTACCTGCGCCGCCGGTCATTCCTGTCATGAAATCGAGAGCAGAAGCGTCTGCATTTGCGATCGCGTCGATATCCTTCTTCATGGCATAGTTTTGTGCTGATGCAGACGATGTTGCAGGCGCTGCGATTGAACTGGCAGGAACGCGAACCATATTCCCCTCGTTGTCGATGCCTTCGTAGAACGCATTAGCCCCAGCGCCGTGAAGTTTCCCGCCTACCGTTACAGTTCTGCCATCTGATAACTGAACTGTACGCTCATCATTCCCAGCGGTTCCTCTTGTTGACGCTCGCTGCATTGCCAAATCCTGACCGCGTCGCGCAGTAGAAGCAGATAAATCCTGACCGCGCATCGTGATGTTCTGACCTCGTGCTGTTAGCGCCTCGCCAGCCTGATTGCTGCGGATTGTCTCTGCCAGCCTGCCTCGGTCAATTTCACGACCAGCCATCTTGTCCTGAACATTGAAGTAATCAATCGGACCAAGCGCAGCCATCCCAAGGTGATCAACAAACTCACCAAATCCTGAAGGATTCTGCTGATACATCTGAGCAACGTTATTAGGGTCAACACCGACGCGAGTCAGTTCCTTGGCGTTGTTTTGCAGCCATGATTGCATTGCTTCTGGAGACGATGCCGCAAGACGAGCGCCAGCCGCTAAGGTGCCGATAGAATTGCGCTGGTCTTCATCAATGAATCCCATGCCTTTACGAACGGATTCAATCTGGTCTGGATATTGAGTAGCCAACTGACGCAAAGCACCGCGATCACCAGACGCATAAGCATTAGCGTATGCCTGCTGAAATTCTTTCTGCCGCTGAGCCTGCTTTTCCTGCTGAAACACCCCCGCAATACCTGAAAGGCCTTGCAAAGCAGTCAGCCCAACATTGTTAGCGCCTGAACGCTCAATATCATTGTTCTGCCTGATAAGCTGAAGCGTATTGCCGATGTCATTTACGCTCGGAGCGTTTGAGTTTACGCCGCCGATACCAGCCAACAATCCGCCATTTGATCCTTGCCAAGTAGCCATGATCACCCCTTAAAACAACGAGCCAAGCAATCCGATACCAGCACCAATGCCAGCGCCCCAAGGTGTTGATGTTCCCAAAAGGCTGGCAAGACCTGCACCGGCAATCGCACCAGACGTTCCGCCACTAATTGCTGTCTGAAGACTTGATGGTTTGTTGGCATTAGCAGCGGCAAGAGCTGCGCTTTGCTGTGCAATGCTGCTCATGTTGTTGGCGTATGTCTGCCCTGCGTTCGCCTGACCTTGCAGCGCACCAAGGCCAATGTTTGCCAGATTGTTGTAGTTGCTCATCTGGTTTGACAACCACGACTGACCGAGAGTCGGGGCAATCGTGGCCAGTTGATTGCTTGTGGCTGTCGAGCCAAGTCCACCCGTCGCCTCCGCAGCAGCAAGACTCTGGTAACGCGCCTGACCTGCAAGGTCTTTATACTGCTGAGAGTTGTAATACTGATTAAGTGCCTGCCCCTGACCTTCTAAACTGGAAAGATTCTGCAACTGGTTAACATACTGCTCCGCAAGAGGCGTGAACGGAGCAAGGTTTTTCATGATCGTCTGCCACTGCTGATTTTGCAGGTCTGCGGCATACTTCTGAGCTTCTGCTGCATACTTTGCGCTTTTATCAGAGCTGCCACCTTTCCCGCCTTTTTCAGGGCAATAAGGTTCCTCGCCGCGCAGTTTTCTGCCCAGCTTAAATGCATATAACATGGCTATCTCCCGTGATTCAGGAAGTCGATTAGTTCTTCGCGTGTTGCGCTGTAAAAAGTCACGTCATCCACGCCTTTGAAGTATTTCTTGATGGTTCCTACACGCTTAAGGCCAATCATTGCGCAGTACATCTGCCCGTGGCGGAATTTGCGTGCAGCGAACGATGTGACGCACTGAACGGTGGTGTTAGTCAGAATGTATCGCCAGAACGCCAGACCGATTTCCTTGCTGAATCCACGAACCTCTGGCAGGTACATGGCGTGGCAATCGAATGTCAGCGGCTGAATCTCCTGATAGTAAACAATGCCGCCGAACTGCCCGTGCACGCTCACCTCAAAGTAACGGCATTCAGGTTTGTAGTCGTATCCATCGCCGTTGTTGCTCCCGGCGATAATGTCAGGGTGATTTCCGACTGCTTCTATCAGGTCGATGTTTCGCGTTGGTTTGAATGTAATCATCAGTCAATCAGCCCATGTAATCTAAGTGCCGTTTCAAGCGCCAGAATACGCTGCCGCGCCTGCTGCAAACCTGTAGCGAGAGCTGCGACTTCGGATTGTGTGTACGTAGTGCCGACAGTGTATGACTGGTTAGCGTTGAATGAGCCAAGAAGTGGCGTACCTGTGGCTGCAGTCCATCCGGTATTTCTTTCTCCAACAACCTGAATTCCATCAACTGAATATGATGTTTTTACATCCAGCGATGACGCAAGAGACTGCGATTCGGTTACGGTTTTCGATACGTAATCACTCTTAATGTCAGATACATCGCTTTCTACGTCATCCAGTCTTTGGTCAACAGTGACCAGATGCGCCTGAATATCGATAACCTCATCCAGCAAGTAATCAACATCACTACGCAGTACGACTATCTTCCCTTCGGCAGTTGTTAACCTGACCTCAAGGATATTTATCGCTTTTGTGTTTGCGGTGATTCTTGAATCGTGATCTGCCAGTTCGGCGTCCTGTTCATCGTTTTTCACCTGAGCATCGTAAGCGCCCTGACCAGCCTGGTTTGCCTTCCCGGCAATTGCGCCGACATCAGCACCCTGATTTATGACATACAGCAGGTAAGACTGGCTGAATATATTGCGTGGCAAAATTGAAGCATCAAGGCGCGTAGCCTGAACCACGACAGGATCATTCAGTGATGAATCAACCATTACTCAATCCTTATCTGGCAGCCTGACAGAGTGACAGGTGACTTAGTGATAACGCGCAATTTGAAGCCGACATTTTTCCTGATGCGCCCGACACGCTTCCACAAAACACGTTTGTCGTAAACGAAAGGTTCATTCTGCTCAATCATCTGCTCACGACCATAATTTATGCCGTCAGTGGTTGCAGAGAGGAACAGGCGGTCGGCGTACTGCGCAACTCCAGTTGACGATTCAACTTCAAGGTCGAAAACTCTGGCGTTATCCGCTTTGAACAACGGAGTAAACAGCAGGTGTTCCTGTTGCTTGTCGTACTGGCTGCTGATATCGAACTGCAATTTTCCTGTCATCGATTCAAGCTTATCGCCGCACGTTATCTGATTGCCTTCGTAAATGAAGTCGATAGCGCGGTACACATCGTCATACAGGCCTGTTTTCAGCACACACCATTGCGGACCATTGGCACTTGAAGATGCGTCGTATACTAGAACATGGCGCGGAAGGTGGATAATCAGCAACTCATGCGCATCAAATCGCAGCGATTCCATCACGCCATCAGCCAGTTCATCAGCAGTGTAGGAGCGGAGGATTTTCTCAATGCTCGCGCTGGCGATTGGTGACTCCTGCCCGGAGCCGATGATATACACAGACGGCGCACCTGTTGCCGGATTGCTGATGAATGCATAGGAATCAGCAAACGGCGTTTTGCAGTAAGTCCCGGCGATGCCTTTTTGCACCATCAGCGATGGCTGTGCGACATACAAAGCAGCACCAACGGTGGTTGCGCCAGTCAGGGAGAAATATTCAATCGTCGATGAACCAAAGCAGACGATGAAGTCTCGCCATGTGCCGATACCGATGATGCCGTCCGGCTGCGATTCTGCGCGATATTGTGCGCTGTAACGGTCAGGATGCGATTCGTCTTCAAGGTCAGTGATAAACCATGAATCAGTGCCGTCTTTTGACCACGCATAACGACCACGTAAGCGCGTAATGTCGCGAACTGAACCTAACTCGTACTGTGTGAATCCGCTGTCTGTAGGCCAGTTTGAGACGGTTTTAACCGTGCCATCATAGCGATACTCGACCAGTTGCCCGTTAACGCCAACCGCCTGTGATGTCCGACCATGCGCCATTGATACGCGACCACTTCCGGCAACATCACCGACTTCACTTTCGCCTTTGTAAAGCTTCCCACCACACACGCGATAAACAGCATTCTGCGCCATGTTGTACTCGACGCCGCGCGATACGCCGTTCACATCAGAACGTTTGGCAATGCCCGGGAATGAGCGAAGATATCCGCTGCTGTTCAGGATTTCTTTGGGTGTAGCCAACATATTCACTGGCAGATAGTCGATATAGT
>MINF_10B_Klebsiella_aerogenes
ATCGATTCTGATGACCTTGTTATGGTAAATGGGCATCAGGTTGGTGTCATTGTTAACGCCGTATATTCTCCAGCGAAGCAAAACTGGATTGCGTTGGCACTTATTGATGAATGCTATGCGTTAGCGGATATTACTGGATTTAGTATTGTAACTACAAACGGAGAATTTGCAGCTAAAACGCAAAGTATTCCATTTATTTATAATCGTAGTTTATTAATTAACCCAACAACTCATAGCTATGTTGATGCTTCGAAGGCTAAGAGCGCGCTTGAAACGTATTAATTGTTAGCCTCATTCATACTGTTTTTCCGTCAGTAACGGGATAATGATAAAAATTAAGGATATGTCAGGATATTATGAAAACGAGCAGAAAAAGAGTAGTTATTACCGGTATGGGAATACTGTCGTCGCTGGCGGATAATATTAAAGACTTCAGACAAGCGCTGTTGGAGAAAAAAAATGGTATAACTGACAGTGCTCGTTTTTCTAAATGGTTTGAGAATGCCCGTGCGGCGGAAATGTTGCACGAAATTCATTGTCCTGAATTATCCGAAGAGATTGTCTCATCACTCGATAATGCCGCGCTTTGGGCGTATAAAGTCGGCAAGGAGGCACTAAATCAGGCGGATCTTTTCAGCAATCAACAGTGTCTGGAACAGATGGGTCTGATTGTTGGCGTGTCTTCGGCGGGGACTGAAGCATTTCTACCACTCTTTGAACAGCGTGTTGACGATTTCTCGTTACGTAAAGCTCTTTTCTCAGGCGGCTTTTCTTCATGTTGTTCCAGCGCTTCTACGCTTCTGGGTCTTAAAGGTGGAGTGGAACTCGTCGCAACGGCTTGTACGGCGAGTCCGAATGCTGTCGGCATGGCTTTTGATTATATCCAGAATGGCAAAAGCAAGGCGATGTTAGCGATAGGAACGGAGCCTATCTATCTGCCTACCTTCGCTGGATTCTATGCCCTGAATGTTATGCATCCGCAATCATGCTCGCCATTTTCAGGGCAATCTGGGATGTCGATTGGCGAAGGCGCCGGCGCCGTTGTACTGGAAGAGTACGAGCATGCGGTTGCTCGTGGCGCGACCATTTTTGGCGAAATTCTCTCTTATGCAACATCTTGCGATGCCTATCATGAAACCGGGCCTGACCCAAGAGCCAATGGCGCAGTGCAGGTTATGCAGAAAGCAATGGCGAATGCAGGGGTGCAACCTGAGCATATTGATTACGTCAATGCGCATGGCACAGGCACTGAAGCCAATGATCAAATAGAAACTCTGGCGATGAAGAAAGTTTTCTCAGGGGCAGAAAATTTATTGATCAGCTCCACCAAGTCCTATTTTGGTCACAATATTGGCGCTGCCGGAATTGTTGAGCTGATTGCATGTTTGGTTACTCTGCCTGAGCAAAATGTTCTACCAACGTTGAACTTTTCACTGGCGCGCCCAAATTGCGATCTTGACTACGTTGCGAACGCATTCCGGGAAAAAGATATCAATATCTTTATGAAGAACAACTACGCATTCGGCGGCAATAATTGCTGCATGATTGTGAGTACAAAACCAGGCTCTGTTCCTCTCACCTCCTATGACGCAAAACGTGTTGCCATTACAGGGATTGGCGCAGTATCGGCGATAGGCCACTCGATAAATGAAATCCTTCACTACATCCATGAAGCAGATAGCCCTGTAGAACTCAGCGGTGTCGTATTCCCTGATGATACACTTGAGGAGGCGAATGCACTGTTGGATGTACTGGCAACAACCAATCAGCTTACAGAAATTTTCGGTCCTGAATATCAGAAAGAGACCTATCAACAGCCGGAGGATGAGAAGAATTTTAAAACTTACCAGGTAAAAGATCTGGAACCTCGTAAACATCTACGCCGATACGATCCGCGTAAAGCAACGCGCGGCGGGACTTTTGCTCTCATCGCACTCACTGAAACGTTGAATATGGCTAAACGTAAGATTAAACGCGATGGCAATGACCTGGGCATGGTGCTGGGAATGGCGCGAGGTCCACAAGAGACAACCTATAAGTATTTGCAGAGTTTGAAACCTGACCCGAGAAAAGTACGTACTTCTGAATTTCCCGGTTCCCTGATGAACTCAATTACAACATTCTGCGGGATTTCCGAGGGGATAAAAGGATATACGACAACGCTGGCGACAGGTGAAAACGCTGCGCTTGGCGCATTGACTTATGGTTATGAAATTGTTCGCCAGCAGCTCCAGCCGCAGGTTATTGTGGGCGGAGCCGATGAATATTTCCCTTCCATGTCTCTGTATATGGATGCTGTGACAAATAAAATTCATATGACCTCAGATGCTTCGGATTATCAGATATATGCTAAAGAGGCGAATGGATATGTCCCTGGCGAAGGTGCCTGTATGCTGTTATTAGAAGACCCACAGGCTGCGGTTTCTCGCGGAGCCGAGGTATTGGCCGAAATCGCCGGATATGGTAAGTCATGTAGTAATTCCTACTTTGATATCACTCAGGTTGAAGAAAAATCCGCAGCAATGTCTCTGGCCATTACTCGTGCGCTTGTTGATGCAGGTATTACATCGAAAGACATTGATTTGGTATGTGGTACCAGCAATGGCAGCGAAGTGAATTCTTTGATAGAAATGAATGCAATTTATATGTCGTTTAATTGCCATAATCCGCGTGTCCCAGTAGTGAATTATAATGCTTTCTTTGGTTTTGTCGCTTCGGTTGCGGGTCTTTTAAACTTGTCAGTGATTCTTGATTGTATTAAAAAACAATCAGTTCCTGCCATTCCCTATACACAAGCATTCGCTGATAAAAGGATTAATTTTGTGCATAAGCCATTAAATCTAAATATCAAGTATGCTCTTTTAATTGGTGCTACCGAAGGTGGTAATTATTACGCAATTGTAATAAAAGGATAGCCCGGTGAACGAAAGAGCAATTATTTCTGGTTTCAGTGTTTGTTTGCCTTATGCAGAGAATAGTTCGCTGCTAATTGAAAGTTTAAAGCAGGGAAAATGCGTGAACTTATCTCCATGGTTTGCATCAGATAACCAAGCTATAGAATGTGGGTTCTCTGGCAATATAAATATTGCAAAACTAAAGCAGAATAATGATAGCGCTCTTGACCATTTGTATAGACTTATCGATGAAGCCTTACTTCAGGCTGGTCTCAATGATGACTGCCTGAAAGGCGACAGGGTCAGAGTGTACATTACTGGGATCGGTCCTCGTGTCGATGTCATGGATTATAGAAATTTCTATAATTATAATGATATGGAGGATGTGTCGGTAACATCCTCAATTAAAAATCTGGCTGTGAAAAATATGTCTCAGGATAGCTTTTCTTACAATCTGGCGAAGAAATATGAATTAAGTTACCTTCCGCCGAATATGAACTGCACAAGTAACTCATCGCTAACAGCTATCCATCTGGCCACCAGAGCAATTGAAAAAAATGGTATTGATCTTGCACTGATTATCAATATCTCAAAAATTAAATATCAAGATCTGGGTTTTCTTGTGAGCCAGGGAATGCTGGATAGTGAGATTGTTCAACCCTTTGGTGTGAATAGCAATGGTGTGCTTTTTGCTGAGGGTTATGGTGTTATGCTGCTGGAAAACCAACGACATCGATTAGGGCGAGGGAAAAGTCCAGGAATAAGCATTTACTCGGCTTATAAACAAATTAATGCTGGTCGTAGTAATGATGCCTACTGGCAAAGTGCCAGCATTCTAAAGTTAATAAATTCACTGCTGAATGATTCGGGTGTGCAAAAAGAAGAACTTTGTGCATTTATACCTCACGGTAATGGCACCTCATCAAGTGATAATGTTGAAGCAAAAGCTATCGCTATATTTACAAGTGAAATGACTCTTCCGGTACTGGCCTATAAGGGACAAATCGGTTATACCGCAACCGGTTCAGGATTGATAGATATAGTAATTGGTTATCACTCTTTGAAAAACGGTGAGTTAATTTTCCCTGTTGTTAATGATGACATCATAAATGATGTCTCGCGCCATATACCGACAGAGGGCAGGGTAAGTAGACATGACAAGAAACATTTATTAAAGACTGGGTTGGGTGTAGATGGTTCCGTCATTGCACTCTTAATGACTAATTTAAATACCAACACTGGCTACGAGGGAGAGTGATATGTATTTGTCATCATATTCTTTCCTTGAACCGGAAGAACCATTTTATTTATATTATCCAAGCTGGCTAAATGTTTGGGAATCACACTCCTACAATACAGCATTGAAGGCAACTGGAGCTAATGGTTGGAGGTTCAAACGCTTTGGAACAAGAAACGATGTATATACGCGCGAGATTACAAGACGACCAGATCATATACCTTATATAAATGCTCTTGATAAGGTATCAGATGCCGCTTTACACAGCTTGTCAGCAAAAGAACGGATGTTATTACTTAAATCGCGAACCGCATTTATCTATATCGATTCATGGGGAGAGTCAGGCGTGTTTGAATACAATATCAGTAGCCTTAATTTATCCACTATTGATACTTTACCAAAGAGTCTGATCAAAAAATTTTCCATCAATGATGTAACCTGCAAAATTCGCGGTGAAAATAATTCACTCTTTCAGGCTATGGCAATGGCTCAAGATTATCTCGGCTGGGATGTTTTTGATTTTGTCGTTATCTGTGGTGGATACCGAGCTGTGCCATTGTTAGCTTTCACTGCAGAAAGTATGAAACAACGTAAAGAAAAAAAGAAATATCATCATATTCCTGGTGTGAATTTATCTATCGAACGGGTAGGTTGCTTTGTTTTTAGTAAAAGAGAAGGTGGTTTCAAAGTACACTGCAGCCCATACACATATGCTGATGTAAATGAAATTAGTCTGCCGGGTCATAAAAATATCAATGATGTTGACTGCATTGCCTATGCCGGAGGTATAAATAAATCCATAACAGCCTCTGAGAACGTGATAGATCTTATCGCTCGCTACGGTTGCAGCGGATGTGTGACACCGGCGTTAACTTGGCAATATATTAACCAGTACGCATTACATAATGGTTGTATCAGAACCGTTATTCCGGGAGTAGCTAGCGGCTATGCCTACTTTGATACCTGGTACCAGTAGGAGGGAATATGCGCAGCAATATAACAGAACTACCTGATATTTCGTTATCTGGAATATATAAGACCTATGGTTGTCTGGACAATATAACTTATGCTTTAAACAATATTAATCTGGACGTTGTGAAAGGCGAGTTTCTTGTATTGTGTGGGCCTTCCGGTAGCGGAAAGAGTACTTTGCTAAATATACTTTCTGGTATTGATATGCCAACTGCAGGCCATGTCTTCTTTCTGCATAAAAATCTCAATGCGTTGTCTGAAAAAAATCTTGCACACCTTCGCAGTCGACATCTAGGTTTCATTTTTCAATTTTTTAATTTAATACCGGTGCTTAGTGTTTTTGATAATGTTTATTATCCCCTGACGTTGAATGGTCATTTTAATGCGAAAGAGGCCCGAGAGCGAACGTTGCATTTCCTCGATAGTGTTGGTTTATCCCACTTATTGGCTAGAAAACCTGGCCAGTTGTCAGGTGGTCAACAGCAAAGGGTCGCTATTGCAAGGGCACTAGCGCATAGTCCTGAAGTTATTGTTGCTGACGAACCTACCGGTAACTTGGATCTGGCTACCGGTGAATCGATTTTGGATCTCCTGGTTGAGATTAATCAGCGAACGAAAACAACTTTTATTATCTCAACACATTCGACTCAACTTAAAGATCGCGCAAGACGGAGCGTGGAAATTAAGGATGGAGCAATAATTTATGATTCAGCGAAGTAATCTTTTTAAAATTTTCCTCCTGTGTCTGACCATGTTTACATTTGCAGTATTTGCTGAGATGGGATCAACTCCTGCGACCTCCCGTGTCTTACAGAACGGATTTCCTGGTGAGCCAGAAGCTTTAGCATCTATCACTGCTGATTTATTTAAAGAATATGAACATACTAACAACGTCGGCGCGCTGATCTTTTACTCATGGGGAATGTTGCGACAGGCTAACTATTATCAGAGTGTCAATGATCTAATTAACGCTTCTGAATACGCTAAGACTGGATTCTTTTATCTGGATGAATCAGTAGATGCTAATGAAGACAACATGCTAATTCGATATTTGCGTGCAAGAGTGGATGCCTGGCTTCCCGTGGGATTAGGGCGCTGCGTGATTACAATCGAAGATACTGATTTACTTCTTGAAAATAAAGAAAAATTTAGCGGTGAGGTTATTAATAATATAATTACAATGCGTTTGCGAGCACTGCATAATTGCCATCGCAAACAGCAAGAAAAGCAACTCACTGAGCATCTTCGCAGAATCAATCAGCAGCGTGAAATTGATTTTGAAAGTAACCAGTCGCCGGTTTGGGAAATGGCTGAAGTCATGCAGGTTATCGTTCCTGTTATTAAGGGTGATTAAATGTCAAAGGATATGATATTTTTTAATTCTATTCTGGTTTTAATATTAATGTTTTTTATTTATAATGTCATCTTTAATTTTGGCGATGCAAAATTCTCATTTTTGAACTTGCTACGACATCGGCGTAGAACAATATCTACTCTTTCTGCCATCATTTTAGGTGGTTGCGCAATATTTTTGTATGGTGGTTTTATCAACTACTCTTTTTGGATACTCAAAGAACAAACGATACGTACCAACATTGGTCATGTGCAAATTTACAATAGGACCTATTTTGAAACCGCTAACAAAAATAAGAGCCTGATCTCTGATTATGCTACGTTAAAAAATAAAATTTTGCATAACGCCGATTTTTCTAATGAGATTTCAACAATAGCTGGCCAGCTTGAATTTACCGGAATAATTTCACACTACGAAAGTGAAACGTCAAATTATTTTTCAGCACAAGGCGTAGAACCTTTACCAGCCCTGAAGTTAGGGGCATTTGATAAGATAGTTTTTGGTAGCGATTTATCTCGTGTAAAACACAATGAAGTTACTATTGGCAGTGGTCTGGCAAAAACACTAGATAGCCACTATGGTGACTGGCTTGATGTCATGGCGGTTAATATAGCCGGAGGGCAGGGGGCTATCTCTGTCAAACTACGCGGCGTCTTTGAATCAGGAATAAAGGATTATGACGATGTTGTTATAAAAATGCCTCTTGAGACTGCGCAGCGAATTATGGGGACTGATGGTGTTAGTAAGATAGTCATCTTGCTAAACAACGATGATGTAACATCTTTTGTTAAGAAAATGAGAGAATATATAGCAGACCAGCATTTGCCTCTGATCGTTAAGGACTGGAAGGAGAACTCTATTTTTTACCAGCAGGTGGAAGGCATGCTGTCGGGGATCTATTTTTTTATTAAACTTATTGTGGCGCTTATCGTGGTTTTCATGATCGGTAATTCAATGACGATGAATATTGTTGAACGAACCCGGGAAATTACTACACTTCGCGCAATTGGTTTACAATCAAGTCGTGTTACGCGTTTATTCTGGATGGAAGGCATATATATCGGTATCTTTGGCGCATTGGGGAGTCTTTTCTTTGGTTTCACTATTGCTGCCATAATTAATATTTCTGGTATTGCGATGCCACCTTCGCCGGGCCAGTCAGTAGGCTACACCGCATTTATTAAAACAAATGATGTTGAATTGATCTGGGTAACCATGATATTACCAATTTTAACATCAGTCGTGGCTTCCATTATTCCCGCATACCGTGCATCGCGCCTTAACATCACTGATGCATTCAAATTTTCATAGAGGAAAGTATGAAAACCAGTGTATTGTATTTATTTATCATAGCTATATATTTGCATTCTGTCCCGGTGCAGGCTACGAGTAATAGCCTACAAGCTCTGGATATAATTCGGAGAGCTGATGATGTTCGCTCACCAAATGAGCCTTTTCGCTATAACGTGACTGTACTTGAGTATAAAGAGAATGGCAAAGTGCCTGAAAACATGCAGTCACTGGATATATCGATGCGCTTTATTAAACCAGAAAATGGTTTGAAAGCTGACGCTCGTTCACTTATCCGTTTTACCTATCCTCCGCGAGATAAAGGCAAGATCATGTTATCTGATTGGTATGACTTATGGTTTTATACGCCGGAATTACGCAGGCCTATTCCTATTTCGCGCTCACAACGATTAATTGGTCAGATCTCTAATGGCGATGTTATAGTGACGAATTTCGAGTATGCTTATGATTCGACCCTGGAAGGGGAAGAGCCTTGTGGAGATAAAATTTGCTATCGACTGTCTCTCACTCGGAAATCTGAGGCCGTTACTTATCCTAAAGTGATTTACCTGGTGGAAAAAAATGCGGAATATCGGCCATTTAAAGCATCATATTATTCTCTTGATAATCAACTTCTCAAAAGTGTCTTGTATAAAAACTATCAGATGGTATTAGGGAAGAATCGTCCAACAGAGATTATTGTGCAGAATGCTCGCTATGAAAAAGGTTATTCTGTCATGAAGTATAGTGATGTTCGACTTGAATCGTTGCCTGAATTCCACTTCACTAAAGAGTTTATTCAGCGAGGCGCGAAGTGAAGGGCCATCTGGGTACATTGCTATTTGCTTTGTCACTAACACCATTATGGGGAATGGCTAATTGTCTGTCAGGTGACCAAATACGCTCGAATGGTCAGATTATTTTGAACGCGCAGGCATCTTTTGCGCACAAAAGTGACTCCATTTGGCGCATCAATGGCGCTAATCCATACACGGCCGACAACGCGTATAATGATATTTCTATTAATCTTTCAAGCGCTTGTTCCTTCATTGAGGATGTGCTGGGATTAGATTTTTCATTATATAGTTTAGGATATTATGCGATAAAAGAAGTAGGATTATTCGAACAGGATGATCATCGCGCAAAAATATTAATTGATAGGCTCAAGATTAACTGGTCGTTGTCTGATAGTATAAGTTTTGAAGGTGGGAAACTAAATTCATTTCCAGGTGCCTTTCATTTAAAATCACCAGCATCACTGTTAACTTCCTATTATGCCGGATTTAAACCGACACGAATATACGATCCGAAGCTGGAGTCCGCCTATAGCGAGTCGTATTGGGGGGGGCGGTTAGCCAAAGAATTTCGTGATTATGCATTCTCACTTACTGTTATACCCAAATTAGCAAGTATCGATAAATATTATGAATCATCCAGTAACTGGACAGCCAATCAAAGGGCTAACAGCAGTGAATACTATTTATTAAGTTATACCGATTATCGGCTTGTTAACCATCGGCTAGCAGCGAATATAATGCTTGGTGACTCTCCTTCATTGGCACTATCTGATGGCTATAATTTAACTCCTCAGTTTGTTGTCAACGTAGAAGCGGCTTTGCACAAAACGCAACAGTGGCGTCACTTTTCTGTTGAAAAACGGAACGAGGTGCTTTCTGGGCTATATCCTTCATCGCTATATGCGCAGAATGACAAAAAAGGTTATGAATTAGCCGTTGGTGGGCAATATACCACTGACTTTTTTAGTGTGTTTGGCATTGAGTACTACTATCAAAGCGAAGGCTACTCAATATCGGCATGGCGAGAGCAGGCTGATTTTATTAGGCTATTAAGTAAAAAAACCGGTTATTCCAGCTTAGACCAAGTATTAGATGATTATAAGTATCTGATGGGTTCAGAAATAAGTAATACAGGAAATAAAGGTATGCTGCAGGGGCGGCATTACATTACTTCATGGTTAAGTTTACAGAGTATAGATCATTCAACTTTTCAGCCTTATTTAGTGGTGAACTTAGTCGATGGTAGCTCCTTAATCGGGGCCCATTTTGTCCAGCCATTAAAAGGGGTGAGCGAAAAGGCTGAGACTTATACGGGGTTGTATAGCGCATTAGGTAGTCGTGATTCTGAGTTCGCACTTTTTGGCGAGACTCTCGGAGTTTACGTTGGATTTAAATATTATTTATAAGGATATTTTTTCTATGATAAAGCTATCAGACCAGCCAACGGTGCTTATTTTCGCCGGTCAGGGAAATCCTGCCGTCGGAATGGGGGCTGATTTATGGGATTTGAATACAACGACGAGACAAATCTGGGACTGCGCCAGCGATGTGACAGGGTTAGATCTTCGTCGGTTGTGTCAGAAAGGACCGATGAATCGTCTGGTGAAAACGACGACGCAGCAGTCGGCGGTGACAGCTATCAATATCACTCTCTATAGCTTGTATGCCGAGCGATTCGCTGACGCGAACGTTGTTGGTTCGTGCGGGCATAGCGTTGGTGAATATAGCGCACTTTATGCGGCCGGCGCCTTAACGCTGGAAAATGTGTTCAAGCTAATATTGGCGCGCTCCACTATCATGGGCGATTTAAGCAATATTCACAAAGGCGCGATGCTAGCCGTGAGAGGTGCCGATTTTCAAACGGTAAGTCAGTTGATTATCGACTCCGGAAGCCCGGTCGTGGTGAGTTGTGATAATAGTCCCTCGCAGCAGGTGATTGGCGGTACGCTACCAGATTTAAGTGAATTCTCTGGGGTTCTG
>INF291_Klebsiella_quasipneumoniae
GGTAGGTCAGATTGTAAACACAGTTCTACTAATATTATTCATTATGTATATAGTTTCTCATTCTTCGGCCGAAATGATCGCACCGCTTATGTTACTCTTCATGCTTGTATGGTGGTTTCCTTGGCTAATGATCACCTCGGTACCTACCCCCAGGTGGACTCGCGAAATGGAAGTCTATCTTGAGAAATTTAACGCTGAACAGACCATGGTTTAAACTGTTCTTTGTTACCATGCATTCAGAGTGAATTGTCAGAGTTTTGGAAGATTCCATCCTACTAGTATTACTCACAAGGTAATTCACATAATCAATAGGTTAAGTCATAAGCTTCTTGACCCTACATGAGAAGACGAATTTTAGCTGCTAAAATTTTGGGCATATTTGGACCTAAATGCCACCGACATGATTCTAATCATTAAGCCAGTACCTAATGAGTCAAGATAAGACAACTGTAAACGCCCCTTGGCTTAGACTTGCTTTCAGGAAAGCGAATGCTTTTTATGGTCAGGGACAAGTAAGGGGATGAGCCATTGCATAACCATAAAACCAATTCGTTCTATGTCATTACAGATCGGCTTCAGTGATTTACTGGTGAGGTCGTATCACTGTGATCCGTTTTGCATAACGCTTACAGCTGCGCTAGCAACAATAAACTATAATACTGTATTTTCAAAATCATCAATTTGAAGCAGGGTAATCGCGAAAAACCTTCGTAAGTGGCTGGTTATAATTCAATAAAGTGGATGGTATTAAGACTTAAACTGCCACCATAATAGCTCGTGGATATACTATTTTAAATATAAAATTCTTTCCTCACAGACGCTAAGGCCTTGGACACAGCCTGCTTTGTCATAGTTGTGTCGTGATTTTTTTCTAAAACCTGTGCGGTTTCAAACTGGTTAAAACCTTGGTGTTTTAATATGATTATTTTTTTCTTAGTATCAGTGAATTTGGAGTCAACCATTCGTCTGGCGATATTCCTAAGTTTATCTAGATCCGCTGGGGTTAAAGTTTGACCCTGCATCCACTCATGAAAATATGTATCAATCAATATATCCCCTGTGTTTGCGTTAGCTTTATGAGGTTTAGCGCATTGCCGTCTAAGCCTTATTAATTCTTTATTGAACTGTTCGAGAGACCGCTTTCCTTGTCTGTATTTGGGATTCCATAGACCATTGGTGAGTTTGGGCCTATGGTCAGAACAATATCGATGACTAAGGACCTGTTTTTCATGAACGGGGAACTCATTATCGTTAGCAACAAATTCTGATATCTCGCTGATCAGCTTGGAAAATTCGGTTAGATTACCGCAGAACTCGCAATAACCGAGCTTACGCTGTGAATTTATAGTTACTCCTTTTGCTGGAGAGGATTTCTTCGGCCGCTTGGATGCGCATTCACTGACTAATTCAATAAGAGATTCAATCGTAGCGGTAAAGCATTTATCAAGAGAAGTTTGTTGATCTAAAGTCAGAACGAAATTACGCAAAAGAAGTCTTTGTGCCTGTACTACGACGTTTAAACCCAATTTTTTAAGTACTTCACTAAATCCTAGATTTACTCCAGAAATGTAGTCTTTATGACTTGGTGGCAGGGAATTTACATAATCAGCTACTGCTGGATCAATAACTTCCTGTATGAGACGCAGTATTGGATACCTCCGTGAAAATATGGAATACGGAAAACTACGCTCTACAAATAATTTAATTGCAGCTGCAACTGTGAGGTCACAGCCTTCCCAGATAGTAATTTTCATGTCAACCATTTTAGCCAATGAATAGGTTTTAGCAAGTGGTAATGCTTGGCATTGTATAGGCCTGATTGGAAACAGGAGGAAGGCAGATGCAAACAAAGGCACATAGCACGCTCATTAACAGAAAAACACTTCTGGAAATGATCCCATTGTCAGCCCGCACTATTTATAACCTTGAACAGCGAGGCGAGTTTCCTCGCCGTATAGCACTTACTAGCCGAAATGTTGCATGGCAGTTATCCGAAGTGGAACAGTGGATTGCGGATCGTAAATCAGCAATGTTTAAAGCAGCCAGACCCGGTATTGTTTTAGGTAGGTAACAGCAATGTCATTGAACATAATGGAAGCATTTGAAGCTAAGCCGCAACCAATTGATTACGTCTTGCCTAATTTGGCTATTGGTACTATCGGAGCGATTGTTTCTCCGGGAGGCGTTGGAAAGTCAATGCTGGCATTACAACTGGCTGTGCAGATTACTTGTGGTGTAGATCTTTTAAACTTTGGTGAATATCCAACGGGGTTAGTGGCATATTTACCTGTGGAGGATTCTGCAACCATCATTCACCATCGTCTATATGCTTTGGGAAAATATCTAACAGCACGTCAGCAGCAGATTGTTGCTGATAAGCTACTTGTCGAACCTTTGGTAGGGAAGTGTCCAAATATTTTCTCGCCAGGTTGGAGCAACTTGATTAATGAGATTTCAAAAAGTAGACGGTTAATAATTTTGGATACTCTTCGCCGTTTCCACCAGGAAGATGAAAATAATAGCGGAGCAATGTCCAAAGTCATTGGAAAGCTAGAAGGTATTGCTGCTGATACTGGGTGTTCGATTATATTTCTACACCATTCAAACAAAGGCTCTGCCACGATGGGAGTTGGTGATATACAGCAGGCAAGCAGGGGTAGTAGCGTCCTGGTTGATAATATACGGTGGCAATCTTATCTGGCGGGCATGACCGCCTTAGAAGCGAAGACGTATGGTATTTCTGATGATGTTCGAGGTCAATTTGTTAGATTTGGAATAAATAAAGCAAATTATGGAGAACGTACGCCAGATCGTTGGTTACAGAGACATGAGGGGGGAGTATTAAGGATAACGCAACTCAAATCGAAGAATATAAAACAAATAGCAAAAGAATGTATGTCTTCATTGAGTGGTGCAGAAAATGATAACTGGTAATAAAGTTACACCTACTAGCACAGCTCTGCAGGCTAGAGTCATTCTGTACCAACCAAGTCAACGTCCCTTGGCGCTGAAGGGGCAGTGGATGGAGACTAGTTTTGGTCGTTGTCGAGTTACCGGAAGACTAGGACAACGTCATGCGGATATTGTGGAAACAATGCTCTATGTGGCCGAGAAACGTCGAGAAATTTCTGATGGAGGAATCGAGTTATTAGTAGATCCAGCGAAAGTACGCCGAACTCTATCCGATGCACAATACAGTTATGATCGAATTAAAAAACTACTCGTTGATCTACGTGTGGCAACTGTTGAAATAGTAACGCCAGATTTAGAAAAAAACGGTTATTGCATTCTAGGCGGTTTAATTGACCATGTCGTACCCTCACCAATGACTAGGCGTAATCCTCTAACTGGTGGTGAACGTAACCTATGGAGAGTACGTTTGGGTGTTGCATTGGTAATGTTGTTGAAGCGAGATTTGCATTTTCATCATGATCCAGGTCCTATTGCTCGTCTCCAGCATGGTATTAGCCAAGCAGTTGCACGTCATATATTAACACATAAGCACGATCCTAAAGGCGGCTGGCATATTGATACATTAATTTTAGCTGTCAGTGGTGAAGGTACTAATAATATGACATTACGTAACTATCGGCGGAGATTAAAAGAGGATAGCAAACAATTTCTAGCGATTGGCATTGAGATACAAAATTCTAGGATAAAACGAGCTACAACGGCCCGGTAGCGTGTCGTTACGGCCCGGCGATGTGCTGTAACGGCCCGCCAGTGTGCTACAGAGGCCTGATTTTTTAACTCCTTTGCAGGTTATTCAGGATCAATCAGTATATTCAAGCTTTGAAATCACCTGCCTGAGCAGGCGCTTTCAAATCTAGAATCGGCCAAAGGCCGATGGTTGTACGCCAGAAGAAGAGATTACTTACACGTTTGATATATTGACACTTGAGGTAGATTTTATGACATATGAGGTACGCCCCTAGCTTTAGGCATAGGAAGGCAGATTTTAGCCGCTAAAATCTGCAATGCACATGCTCTGACAAGGTAAGTAAAAAAGCACATCAGAAAATAAAAGACTTCTTACAATATATCGAAACATAAATACAGTTGGTGGACGTCCATTTATAACTACTAAAGGTCATTTTCAAAAGGGAGAAATATAGTTTCCTTGCAAAAAACACATTTGCTGCAGAAATTTACTCGAGTAATCCTATATTAATACGCTAAGAAAACATATCCTGTACACTGAAATACACATTGTCGTGCACAGATATACAACGGCAACTGCAGGGCAGGACATGTAAAGTAGGCCCACCGCTACGGTGTTCCAACTTTACCACTCCCTATTCGCCGCATCGCGGCTCAAGGGCGTCCTGCTCTGCGAGGCTGCTAGGCTACCGCCTGTATGGAGAGCTATATGAAAGTTACTCAGACTAGAAAAAATAGTACGCCAATAAAAGTTTATTGTTTACCCGAAGAAAAAATTCTCATCCAAGAAAATGCAGAAGCATCTGGATTAAGTGTTGCCTGTTTTGTTCGTAGAGTTGCAATGGGTTATCAGGTTGATTCTATCGTAGATATAAAACAGGTTAATGAACTTAGCCGAGTAAATGCTGATCTTGGAAGACTTGGCGGATTACTTAAATTATGGCTCGCAAATGATCCTCGAACAGTTGATTTTTCACCCACACTGATAAGAACCTTGCTTGCGAAAATAGAATCAACTCGGCAAGAACTAAGGAACATTATGGATAAAATCTTGGATAAATAATGTGTGGTTTCCTATATACCTGCGTCTGTTAACAGACAGAGTGTTAAATATTACTAATCTGTTGAAAAAGAGGTGAACAAATGAATTTAAAGTTCCGAGCGGTTTCATCACAAAGAAGGATTTTAGCCGCTAAAAAAGCTTTAATAGTTCCTTTCGTGGCGTCCGTCATGGCATTACCGGTGAAGGCCGGAATTCCCGTTATTGATGGCACTAATGTGGTTCAGACCACAATCAGCGCAGTTAACAACGTTCAGGCTGTGACTAAACAAATCCAGCAGTACCAGACGCAGCTGCAGCAGTATGAAAACATGCTGCAGAACACCGTAGCTCCTGCGGCCTATATCTGGGACCAGGCAAATTCAACAATTAATAAATTGTTGCAGGTGCAGGATACCCTTAATTACTACAAGAATCAGGCCGGGAGTCTCGATGCGTACCTGAAACGCTATCAGGATGTTAACTACTACAGGACATCGCCTTGCTTTAACAGCAATGTTGAATGTACCGCGTCTGAAATTAGTGCACTGCGTGAAGCTGAACAGAATAGCTCAGGGGCGCGTAAAAAGGCCAATGACGCAGTATTTAAGGTAATTGACGAGCAGCAGAACACCCTGCAGAGCGATGCTGATAATCTTGCCGAATTACAAACTCAGGCAACCGGCGCGCAAGGGCAAATGGAAGCTATTCAGGCGGCAAACCAGTTTGCCAGTGCACAAACAAATCAGTTACTGCAAATCCGCTCACTTCTGGTAGCCCAACAAAACGCTGCAGCAACATTGGCACAGGCTCAGGCAGATAAAGAATCACAACAGATAGCCGCTGATGAAAAAGCGTTAGCTGGAGAGAATACACCAAGCCCGAAGCGAATTTGGTGAGGAAACGCAGAATGAAAGATAATCTTTTGATTGTATTTATTCTGATCAGTTTATTGGCCATATGTTCTTGCGATAAAAATGATAAAGATTGTTTATCGATGCCAGATAATAAATTTGATGAACATAAATACGATAAATGTGCTCTACGGAGTAATAATAAACCAAGCCCTAAACGAGAATGGTAATCATGAAAATAGTAAGTAAGCTCACCTTTTTAGGTATCATACTTTTCTTTTCTATAAATGCCTATGCTGGTCAATTAGATAGTAGCGGGCTACTTGATACTTTATTAGATAAGTTTCAACAAGTAGCCAGTACATGGACAGCAGTAATTGCTGACTATGCAAATTGGCTCTTCTGGGGGCTGGTATTAATAAGTATGGTTTGGACATTTGGTATGATGGCGATGCAAGGGGAAGGGCTGATAGGGGTACTTGCTGAAATAGTTCGCTTTTTTGCCGTCATTGGTTTTTTTATTATCTTTTAATCAACGGTCCATCCATATCGCAATCCATAATTAATTCAATGAGACAACTTGCAGCAAACGCTTTAGGAATAAGTACTGGTATTTCTCCCTCAAGCATAGTTGATATGGCGTTTGCGATATTAACCAAGGTCAGTTCAGCCGCATCAATTTGGTCGCCAATGATATCCACCATTATGATAACAGTCGCGATAATCATTTTGGTAGTGATGTCCCTTATAGCGATAAATATGCTAATCATGTTGGTTTCTGCATGGGGGTTATGTTATGCAGGAGTTATATTGCTTGGGTTTGGTGGTTCGAAATGGACCTCTGATATAGCAATTAATTACTTACGAACTGTTTTATCGATTGGCATTCAATTATTCACGATGACATTAATTATTGGGATTGGACAATCATTTATAGATCAATATTTTTCTCTTATTAAAGATGATGTTCCTGATCTTAATAGTCTTATAGTTTTGCTTCTGGCGTCAATTATCCTGTTAGTATTAACTAATAAGCTACCACTGTTGTTATCAGGTGTTGTAGGAGGGGCTTCTTTACAAGGGATTGGTGGATTTGGGGCGGGTATGATTACCGGCGCAGCCGCTACTGCAATCAGCGGTGCTGGAGCAATGGCAATGGGGGCATCAGCTCAAGTCAGCGGCGGAGCTTCAGCATTAAAGGCAGCATTCGAGTCTGCGCAAGCTGCCATGGCCGAAGAATCTGGTTCAGGCAGCGGAGGCGGTTCCGGTGGAGGATTTGGCGGCGGGGAAGATACCGGTTCTGTAGATACTTCTGGAGGCCAAACCTCAGGCGGTTACAGTGCTTCGTCTGCAGGTAGCAGTTCAGGTAGCGCCAGCGGAGGAAGTCAGGGGTTTGCTTCATTCTCGCGTGCTGGCCGCATGGCAAGCCATATGGGAAGCAGCATGGCCAACGGAGCTGCTGAGTACCAGAGAATGAAGCGAAGTAGCAGTTCTTCTCGTGCCCAACAAACTATTGGAGGGGAGTTGGCGACTCAGATACGTAAGCAGACAGCTACTCATCGGGATAACCGCGAACATGATGATTTTGCCGATGATAGCTTATCGGCTAATAATAAATCTTGAATCACGTGCGTCAGTTTACGAGGTAGCGTGAGCTGACGCTTTCACTGTGCGAACTTTACTCCTGCAATTAAAAGGAAAAACATGTCTAGGACTCCCTATACACGGTTACGCATTGAGGGCTTCCGCAAAGCAGAGGCTTCCCTGAGACTTGAAGGAATGGACCCCAGTGGTACGCCACTGTACGAGTCCGTTAAAGCACTTATCATTTCAGGTGATCTGACGTATGAGCTGGGGCGTTCTGAGATTTTTGCATACTACACAAAAGTAGATACCGCCGGGCCTGTGACAGTGGGAGAGATGCTGGAAGAGGAATTTTTAAAACCGCTGAACATGTCTCATGAGGAACTGGCGGAATCTATGGGTATTTGCAAGCTGGAGATTGAAGATATTATCTGCGGATTGCGTCGTATTACGGATGATGAGGCCCGGGTTCTCGCTGCCGTATTTGGTACTGATGAGGACTTTTGGAGTAACCTTCAAAAGTTGCAAGATTGCAATCAAAACCAAGTAAGTAGCCTTCGTCCACCTCGTGTTAGACCATGCTAGCTGCTCTTCACATGTTATGAATGTTAGAATATTTGTTCAAAGTCATTTCTTCAGAGCAAAATTTTTAATAGCGGATAGAAAAATGCAAGGTATGTTGGAAAAATAAACGAAGCGAGTACGCAAACGTCTTGAAATGCAGTAACATCATTCCGCCACACTGGCAGCTCGCTAACGGCGAAAGGAGTTCATGTGAGCCAAGAAGATGATGATAAGTATCCAGCTAGCGCCGTATCCTCATGGAGCGGCTTCGTTTATCAAGGGAAAATTGCATTATATCACTCCCTCCAGATTATTCACGATGGCGATCTAGACTTTGAGCTTCAGCTAGACAGTAGTGACGACTTCGCTATTTATAAAAATGGAAAACTACACACAGCCCATCAAGTCAAAGCGAAGATAAGTAAATATCGAAGTGGTTACACCATGGCGCTGGAACAGTCTACTTTAATCGAACACGACAAAATCCAAGGGACAACGCGTTACTTCCATGTATCTGTTCCGCTAAATAATACGAACGATCATAGAGGCGCTAGCGGAGAAATAGTAAAATTCTATCGCTATGGGGATAATTATTATTGTGGTTTGGGTGAAATTGAAGGGCTTACCAAAGAACTAATAAAAAAAATATGTAATAAGCAGCACATCATTGTCAGTGATAACCTTATAAATTTTAACTATTGTTTACTTTCTGAAAAAATCAGCACCAAGGCAATATACAATCATAAATTAAATCAGGTTGGCGGAATTTCAGAAAACAGAGCAGCATATGAGGGTCGTATCAAGGCCAGAAATATTCTAGAAGACCTGCTAACCGAAAACCCCTATCAGAATAGGGACTACTATGCAGTTGCATTAAAAGCCAGGCTTCAAACTCACCTGGAAGAGAGGTTGGATCAGGCGCTTCCAACAATGAGTGACGCTACTTACGAGAGAGCTAGATGTCTGTGTGAGCACATTCGCGAAACTCATATCAATGAATTGAAAGCCCTATGCCAGATGATGAAGCCCTCCGAGCGATTTCAAGACGTTCAGACGAACGACATCAGGCGATACACCAAGCTCATCCAGGCTATTTCGGTGGAGCCTATATTCAACCACCTCCCACACTACCTTGACAGCGAAAATCGATTTTACGTACCTACCGCTCTTGATGTGGATGAAAGCGAAGAGTGTGAGTTTGACATGATCCGTGAAATGAAAAACAACGGGGATCTGCTGAGACTACTTTTTGAGTATAACCATCTAATCGCCAGCAAAGCAGAAGCTTCATTCACCTTTAATACAAAATTTACAAACTCAGATGACTTCGACAACAAGCAGACCACTGAAAAGCTCGAAAGCAACATCACCAAGTCGCTATGCATTAGCGTGATAACAAAAGACGATGCGGAGGAACGACTGAATGATAAAGCAACTCATTGATGAAGCACTTGTTGCACATGGCTTTGTTAGTAAACGCGACTTGGACAACACAAGCTTTTATATTCGCGAGTCTGGATCTGCTATCAGGTTCGCAGTTCTATATAATCTTGATGACCTTCCTGACCCAGCCGAATTGAATAATAGAATCAATCATCTTGCTCCTAGTGAATTTCTCAGAAACCCAA
>KSB1_8J_Klebsiella_variicola
CCAACCATCATGACAGCAATTATTCTTGGCAACCGGAGATTGGAAATAACAGCAAGTCCGGTACTCAGACCGTACTTGCCATCATAGTGTACTAATTCTCTTAGCATATCACTAAAAGATAACGTATAGCGTCCGATGAAAAGTGAAGAAATTGATATAATAATGAGTAATACCAACAACACTGTCATTACCAATAAGTATTTTTTGTTCTGCATGCATCGTCATCCCGAAATATTTGTTTTATTGAACACAACATTTAATGTTGGCTGAGCTCATCATCAAGTAATGCATCAGGGATCGCATAGTTAAACATCTTTTTATAATGCAAACGTGTAAATTCCTTCATTTTCTCGTCACTAATGTAATTGGGGTTGAATTTATTAATCATATATAAAGGTAATAAAGCAGTTTCGGCTGTCAACCCGCCCCAGTTGTGTATCCCCACCGGTGTGGAAAAGATCATTTTATTCTTGAACGCCTTCACATTACGCCAGTCCTGACCGGGGTTTTTATTGTCAAGAATGTCTTTAGCGCTACCAAATACAACGAAGATAATATCAGGATTCCATTCAATGATTTGCTCCATCGAAACAGCGATATATCTCCCGGCATCACCTTTCACAACCAGGTTACTGGCAACATTATCCATTCCTGCCATTTTGAGATAAGTATCACCATAGGTTTTTGGCCCACTTACCTTAAGTTGCTTGCCATCACTTTGTTCAAGATAAAGTGCACGAATATGCTGTCCTTTAATCTTATTTACATAAGGCTGCGCTATAGCGAGCGTTGCCTTCCAGGCATCGGCAAATTTGTGGCTTGGCGGAAGCCCCAAAGTCTGATTATACATATTCTCCCAGTAGACCTGTGTTTCAACAGGTTCGAATTTTGTATCACCACCTTCATCAAGATTAACTGTAGGGACACCAGCTCGCTCAAGATTATCATCCTGACTTTTACCATAATAATAAATGATATCTGGCTTCAGATTCAGTAAAGATTCCATATTAACCACATAGTCTTTATTAATAAAGTTTGTTGTGATACGAGCGATATCCGGCTTCATATCTTTAAGGATTTTCATATTAGAGTGCAAAAATGCCCATGGACCTACGCCCACAACATGCTTATAAGCCAGGTTATTTGCCATGATGACTCCAAAAGGACAGTTACCGGTAATGACAATACGGTTAAATTTCAACGCAGGTGCCTTCGCGACGTTCTCTGCACTTGTTCCTGTTTGATCCTGCAATGTACTCTTAGCATAACCCGCTACAGGGAAAATAAGCATGATGGATAAAAATGATACAAATAGAACTCTATTATTTCCCATATTTAATGCCTCGGTAGATTAAAATTTCCGTTTATGAGGTTAGAGCGGCCGCAGTACCTATACCAATGATGGTGACACCGGCTAAAAATAAAACTACCGTTGTCGCTGCTACTCCACCCCCGACTAATGCAGCAGTTTTACCTGTTGAAATTTCCTTCCGTTCCAGAAATGCTAATTCTGAAAAAGGGAGAACTTTTCCGTTAACGCCCGTTATGCGGGTTGGTTCAATTTTCGCTACGGTCAGTTCGCCATGCTCTCCGTTCAGTAAACCATATTTAAGCTGATCGCCGACATATATCGCAGGGTGAACTTCATAGTAATTTGTTTCCGGCGCAATGCTTTTCTTTTGTAGACTGACTGGATTATAGGTTGAACAGCCAGAGAGTACCGAAAAAATCATGAGTAACAACACTGTCATAATTGATTTGATTTTCAAAGGGAACCTCATACAATTTTTTTATTGAAATTTTGAGTTTGATTTTCAGATTTATAACGAAAGTAACTGACAGTCAGAGACAGTAACGAGAATAATGCCCCAGCGAACAAACTAATCGAAGTACCGTGGCTCGCATAAATATTGATGAATATGGCTACCAATGCCGAACCAATGATTTGCCCTACCAGACGCGAACTGCCTAACAGCCCACTGGCAATACTGCTATTCTCATGGGAAACTGAAGTCATAATGAGATAATTATTAGGAGCCTGAAACAGACCAAAACCAAAACCGCAAATTGCTACTCGCCAAAGGATCTGTAAATTTGTAGGTGCCGCAGGCAGCCATGTCATTAGTAGTGTTCCTGCCAGCAATAATGATAACCCTGAGAGCGCCACCAGGTTGGGATCATGTTTTTTTATAAGATCACCCGATATCAGTGACGTCAACATCGTTGCCAGTGGCCATGCTGTTAAGAGCATACCTATTTCAATAACGCTGCGGTGTAACACATTGTGGAAATAGAAAGGCAAAGAGACAAATGCCAGCAGTTGCGTGCTGTATGACAGCATTGACATCAACAATGACAAGGAAAAGGTTTTACTGCGGAACATAGCCACCGGAATCAAAGCCGAATCCTGTTTTTTTCGCTGATCCCTATACAGAATGAATGCCAGAATGATAAGTATTATCGCACTCAAGACAACTTCAATCAGATTATTTTTGGTTAAGCCTAACATCATCGTCGAGAACGAAATAAACGTCAGGAAGACCAGAACACCTCCTGCTTTATCAAACCGAGCTTCCATTCGTTGCCTGGGTTTCAGTGATACTATGCAAAGTACAAGGGCAATACAGGCAATGGGTACGTTAATTGTAAATAACCAATTCCAGTTCGCGATGGACAGGATTGCAGAGGCTATTGAAGGCCCGGCAGCTGCGGAAACGGATACGACCATGACATTTATCCCCAATCCGCGGCCTAATAGCCTGGCCGGATAGATATCTTTTATCAGTGCCGCGTTTACGCTCAAAATTGCAGCTGCGCCAAAACCCTGAACGACACGAAAAACAGTCAACATATTCAGCGTCTCAGAGAGAGCACAGCCCAGCGATGAGAAAGCAAAAAGGATGGTCCCCATAATGAAAATGCGCTTGTTACCCACTTTTCTCCCCAGAGCTGCAAATACCAGCAGAGAGGCGATCACAGCAAACTGATAAGCATTAATGATCAAGATGGACGACGATTCGGAAACGGCAAAATCTTTAGCAATAACCGGTAATGCAACATTAGCTATCGTACTATCCAACATTGCTATAACAGTACTGAGTGAAACTGCTAACACGGCACCAATATTTAGTTTTTCTTCTTTAATGAGTTCGGTAGACATAATTCCTCCCCAGGAAGCGTCATTGAATAATGGGGTCATCATGACCTGCTGAGCGGGTTTATAATGATTTATTATGTTATAACATAACTTTATTAAATGAGAATGATTATCTTTTGAAAGGGTGTGTATCAGGATGTTTCCGCAAGCAGCATATTGTTTTCTGAGGTTTTATTGCAGCTTTTGTCTGCCTGTCGCTCACTGGAGTACAGGAAACACAAAGTAACCTACTGCAACAGTATATAACATACAAAACCTCGATTTAGAGCTTAATGTTACGTTATAACATAACTTAAATTTACAGTATGAGGTTATTACATTGGATTACGAAATTACCCGGCGGAAACTACTTCTTGCGAGCTTAGCCACCCTCGCAGCAAATACGCTCATTAGCCCGTTTACTTATGCACAATCTCGCTCATCAATTATTAGTCCTCATTCGGGAGCCCTAACACATGGCCGTGGCAAATATACGGTAATGATCGATCCTGGGCACGGCGGTATTGATTCTGGTGCCGTGGGTCATCAGGGGGCACTGGAAAAACATGTTGTGCTGGAAATAGCCAATAATGTCAAAAATCTGTTAAAAGGATACGGTATTGAGGGGGTGCTGACCCGATCAGACGATACGTTCATTCCGCTTTATGAGCGTGTACAGATTGCTCATGCGCATAACGCCTCGCTGTTTATGTCCATCCATGCCGATGGGTTCACTAGCCCAGCGGCTCACGGCGCCTCTGTATTTGCTCTTTCAACTCGGGGCGCTAGTAGTGCAATGGCCAAATACTTGTCTAAAAGTGAGAACGCTGCAGATGATGTTGCCGGTAAGAGCGTCATCCATAAAGATAGATATCTGGACAAGATAATTTTCGATCTTGAACAGACAGAGACAATTAAAGAGAGCCTGCTGCTGGGCTCACATATTGTTCGTCACATCTCACCAGTTCACCATATGCATTCAAACCAGACAGAACAAGCTGCTTTTGTTGTTCTTAAATCTCCTTACATTCCTTCTGTCCTGGTAGAGACATCATTTATTACTAACCCGGACGAGGAGAGATTATTGGGCACTACTGCATTTCGCCACAAAATTGCTTCCGCCATTACTAACGGCGTTGTTAGCTACTTTAGTCATAAACAAACAGTTTCAGCATAACAATATCCTCACATTTTACTGGAAGGAAGCACTGAGCATATGTCCCGGTAAATTTTTCTCCCTACAACTATTCAGATGCCGAGGCATCTTTTGGGGCATTTATCATGACATTGCAATTTTCACGCTACTGTCTTGTCGCGTTGTCACTACTTTTCTCACCAGGTGTACTGGCGGTTAACCTTATGAACCAGGATGGAAAAAAACTCGATTTTTACGGCACAATTATCGCCAGACGTTTTACCAGCAATACTGTAAAAGACGATGGTGATCGGAGCTATCTCTACTTTGGGTTAACCGGAAAAAAAGATCTCGCCAGACGCTGGCAAGCTTACGCCCAATGGGAATATACGGTGAGTGCATCAGATGCCAGCAGAAACGCCACTCGACTGGCATTTATAGGTATTGATAATCCCGACTGGGGAAGTCTGGATATTGGCCGCAATTGGGGCGTATTGTACGATGTGACTTCGTTGACTGATCGCTCACCTTTCTTTCGGGAGATGTCCTATAACTACATCGACAACTTTATGCGTGGCCGTGCTCTTAATCTGATGACATGGCGTAAAGAAATAACACTTTTCCAGCATCCATTAAAGATGGCGTTGCAGTATCAGTTTAAGGGTAATAATGACTATCGAACTATAAAGCAGCAAAATGGCAATGGTTATGGCGCTTCTCTGATCTGGTACTTCACACCAGAATTAAGTGCGCTATTTTCAGCTTCCTCTTCCGCAACGACCTTTTACCAGCAACAGAATGCAGGTTATCAGAAGAACATCCGCACCTTCGCGGAAGGGCTAAACTACAACAGCAGAAAACTGTATCTGGCAACAGTGATGACTCAAAGTAACAACGCCATCAATCCTCAGGTTCGGGATAACAATACATCATCCATAAGTTATGAAGCACTGGCAAAATATATGTTGACCAACAAATTCCAGCCGGATATCAGTTATACTCGACTGACTCAAACAGTTGCTGGCAGACGAACTCAAATTCTCGATTATGAAGAGCTAGGGTTCAGCTACTATTTTAATAAGAATATGCAGGTTTTCGTCGACTATAAATTTAACAATGCGCGAGACAGGGCGGCGGGGGTGGATTGCGCGGACAAGCTGGATACCGGGATTAGCTATCATTGGTAGAGATGACTTCTATTCTGGACCTTATTAAGAGTGAATGTCTTATTTATCGGTAAATCTCCTCCGACAGAGTTGGAGAATACAAGGACTATGTGCCCGGGAAAGATAGCGATGGTAAGGAGAAGAGAATAACTGCGTAGTAAGCAATAAAAATGGATTGATAACAAGAGAAAGAACTACAGAAAATACATGAAGCTGGACGGCGCTTTCTCTCCGGTCGTGGGGGCATTAATTCATCGGTTCAGTGTAACTTCTGATAACGACTATTTTTTTTCGCTCATTATGGGCACGTTATTTATTCATTTATTAATTAACTTTAACTTCCGGAGAAACAGCTCTACCTTGCCAGAGAACGATTTCAAATGTCTGTACCTGGCTACCCGGCTGTTGACTCAAATACAAAGGTAATTGGCATGTCTGAACATTTTGTCCCAGGGTATTGTGCGCTCTGTCGTTCGCGTTGTGGAACCTTAAATGAAATCATTGACGGACGGCTGGTATCTGTTTGCCCTGATGAAGATCACCCTACTGGAGGCGCGGTTTGTCTGAAAGGTAAAGCGGCCCCGGAACTGATTTATAGCGAAGCCCGGGTTCTATGGCCATTGCGCCGGACGCGAGAGAAAGGGGCTGCGGATCCCGGCTGGAAACGTATTTCCTGGGATAAGGCTCTGACAGAGATTGCTGAAAAGCTAACGCAGTTTAAAACGGAAAGTGGTGCAGAATCGGTAGCGTTTGGGGTAACCACGCCTAGTGGGACCCCAATTATCGACAGTGTGGAGTGGATTGAACGTTTTGTGCGCCACTACGGCAGCCCTAATACCTGCTACAGCACTGAAGTATGTAACTGGCATAAAGATACCGCTCACACTTTCACTTTTGGCTGCATAACGCCGGCTGCCGATTACAGTAATGCGGAACTGATTATGTTGTGGGGTAACAATCCGGCCGCCACATGGCTGGCACAGGCCAGCGCCATTGGTGAAGGGCGTAAGAAAGGTGCCAGAATGCTGGTTATTGACCCTCGGCACACAGAATTTGCTCGCGACGCTGATGTCTGGCTTAACATCAACCCAGGTACTGACGCAGTGCTTGCCATGGGGTTTATACGTCAGTTGCTGGAAGAGGGGTATAACGAGGCGTTTGTCAGGACCTGGACCGATGCGCCTCTGCTGGTTAATGAAGACTCGGGACGGCTGCTACGTGAGCGGGACATTACTTCAGATGCTGTAACCAACCATTATTTACTTTGGGACAGCGTGGATAACATAGCGCGTTGTTGTACAGATGCAGTGGCGGGTGATGAGGTTTTTTATCAGCGAGCCTCGTTGGTAGGGCGCTATTCGCTGCCTCTTGCTAACGGTGAAACGGCGGTATGTACCCCGGCACTGGAGGTTTTGCGTCAGGCGGTTGCCGGATACACCCTTGAACATGTGGCGACAGTGACCGGTGTCTCTATAAAAAAACAACAGGCTGCCATGGCGTTAATTCGGCGTTCATCACGCATTGCGTACCACGCCTGGGTAGGGATTGCTCAGAGCCAGAACGCCACGCAAACAGAGCGAGCTATTGCCATCCTGTACGCACTGACCGGGGCGTTCGATACCCGCGGCAGCAACCGAATTTATGCGAAACCTCCGTTCAATGCCGTTAATCCGTTATCGTTATTGCCTGAATCACAGCGACAAAAAGCGCTTGGACTCAGCGAACGTCCACTGGGTCCGCCGGCAAGTGGTTATGTCACGACAGCCGATTTACATCGTGCCATCCTGGAACATAAACCTTACAAAGTAAGGGGGCTGGTCTGCTTTGGTTCAAACATGCTGTCTACCCATGGTAATGTGGATACCGCTATCGCCGCACTGAAGCAGCTTGAGTTTCATGTTCACTGTGACCATTTTATTACCCCTACATCAAGCTTCGCCGATATCCTGTTGCCCGCCAGCACTCTCTGGGAGCACGAAGCGCTGAAAATCGGTTTTGAAATCTCAGAACGTGCCGATGCTCATATTCAGCTACGTCCGCAACTGGTAACGCCTCGAGGGGGTTCCCTGGCCGATTACGAGATAGTGTTTCGTCTGGCGTGTAAAATGGGAATGGGGGACGATTTCTTTTGCGGCGATACGGATGCGGGATTTAATCATATCCTTAAGCCCTCCGGCCTCACATTGGAAATGCTCCGTGCACATCCCGGCGGGATCACCACGCATATCGTCAATCATGAGAAAAAATATGCCCTGCGTGATGGTCCGGACAATAAACCACGCGGCTTTGCCACCGAGACCGGTAAGGTAGAAATTTACAGCGAGCGCTTGCTGCGGCACGGGTATTCGCCGGTACCGCAGTATATTGAGGAATCACCAAATCAGGATGCCTTCCCGCTGCGCCTGACTACCATGAAGAACGCTCTATTTTGTCACAGCCAGCATCGTAGCCTGGTCAGCCTGCGTCGAAAATCACCGGATCCAACGGCCATTGTCAGCAGGGCAGTAGCTGACAATGCAGATATCGATAATAGAGACTGGATTGAAATCATTACCCCTGCTGGTCGGGGTCGTTTCAGAGCCAAAATTGACAACGCCATTCATGACGACGTGGTGATCGCTGAATATGGTTGGTGGCAAGGGTGTCCTGATTTGAATAAACCTGAGCTTCCGATAAAAGGTGAAGAAAGCAGCAATTATAATCTGCTGATTAACTATATGGCTGTGGACAGGATAAGTGGCTCCGTTCCCCTCAGAGCAATGCGTTGCTCGGTACGTAAGGTGGCTGATGCACTGGCCTGGAAAGGGGAGCGCCGGTTTATAGTCAGCGATATCGTTCAGGAAACGCCGGATGTACGCAGCGTCAGTTTTATCCCGGTGGACGGGGCGCAATTGCCGGACTGGCAGGCTGGTCAGGCAGTTATCCTGCGGGTCTTTCCGAAGGGCAAACCCGAGAGCATGTGCCGTGCATACACCCTAAGTAACGCGCCTGGGCGCAAAGCATGTTTTACCGTCTCAGTGAAGCACCAGCAACAGGGAGAGATGTCGTCTTTTATTCATCAAAATCTGCAGGTTGGTGATGAAGTCGCTTTGACAGCCCCTGATGGCAGTTTTGTGATCCCAACCAACAGCGTTGCTCCGGTAGTAATGATCGCCGGAGGGATAGGTATCACACCGTTCATCAGTTATCTAAGCTCGCTGGACATGACTCACGAAGGACCAGAGCTGTGGTTATACTATGGTAACCGCAACAGCCAGAGCCACGCTTTCCGGAAACAACTTGAGATATTGTCACAACGACTTCCGAGGCTTAACATCGTTAATGTCTACGATAATCCGAGACCTGGTGACGAACAGGGGAAGAGTTATCAGCATACTGGAATGATCACCGCTGCGCTTATTGATGAAAAATTGGTTAGCAATCGTGCGCGTTTTTATCTCTGCGGCCCGGGTCCGATGGTCTCTGCGCTTGAGGGGGGGCTACGGGAGCGGGGCGTATTTGCCTTTGATATCTTTAAAGAAATGTTTGCCCCTCCTGTGCCACGTATTACCTCGCTTAAAGACAGCTACAAGGTAGTTTTTGCACGTTCAGGAGTGACGGTGCTGTGGACGCCGGCAGCAGGGACATTGCTGGAGCTGGGGGAAAAACACCAGATCCCTATGGCCGGTGGGTGCCGGGCCGGACAGTGCGAATGCTGCGCTGTGAGAGTGATAGAAGGCGCTATTGGTTCATTCACCGAACAAACAGTTTCCGACGACGGCCTGTGCCTTGCCTGCCAGTCTGTACCGGCGAGTGATATTGTTATCGATGCATGAGGTATTTTAGTGTGCAGTGGCTCTGCACACCGCCCCAACAGCAGTAAACGATTGATATACCATGCTAGAGTTGCGACGGTAAGGCAGGAAATGACCGACCTGACATAATTTGCAAGGTACCGTTGACTACTCCATACGTGGACGACGTTGAGAAGGCCAGAAAAATCTTACCTCTTGTCTAAGAGGTAAGTGAGGGTA
>MSB1_1E_Morganella_morganii
TGAAGAAGTTGAGTTCACAGGTATGGCCGGAAGTAACCTGTTTCTGATTGAAACCGGTGAGCGCGTAGCTGCGAATGAAGGTGCCAATGCCGGTGACGATAATCACGATGGCGGTGCCAGCACTGAATTAACAGCGCTGCAGGATCAGTACCAGCAGTTGTTTGGTAAGAAGCCGCATCACAATGCCGGTGCCGAAAAACTCCGCGCGGATATCGACGCGAAACGTAAAGAGCTTGGGGTTTAACCCCCGATTCCAAAGGGGGCGAAAGCCCCTTTTTTATTGGAGACAGACAATGAAAATGGTCAACCTTAAAACCAGCACTGAAACCTACGAGAACGCCAGCGGCAAGAAAGAAACCCGTGATGAATACCCGTATGGCCTGCGCATTTCTCTAGAAAATGACACGATAGAAAAACTCGGTACCGCCGTGCCGGATGTTGGTGAAAGCATTGAGCTGCATGGTGTGGCTAAAATTTTGTCGAAATCCGTCAATGAGCGCGAAGGAAAGAAATCTGTTTACGTTGAGCTTCAGATAACTGACATGGCATTGGGATCCGGCAGTGAAAAAACAGCGGCTGATGTGCTGTTTGATGGGGGTGAATAGTGGCCTCAGAAATCGAAATCTGCAATATCGCGCTCAGCCGCATCGGCAACAGCCGATCTATCAACAGCATGACCGAGGCCAGTAAAGAAGCCAATCAGTGCAGCCTGCACTATGAGCAGTGCCGTGATGCGGTGCTGTCAGACTTCCCCTGGAACTTTGCTGTTAAGCGCGTGGCGCTGGCTGATACTAATAATCCGCCGCCGGAATGGAAATATGCCTACCGCTACCCTACGGACTGCATGAAAGCCATTGCGATTATCCGTCCCGGTGAAAAGTATCACCGCCCTGATACCGCGATTCATTTTCAGGTCGGTGCTGATGAAGAAGGTACCGGGAAACTGATTTATACCGATCAGACGGAGGCGTGGCTGCAATACACCGCCCGAGTGACAGACGTCAATATGTATGACGCGCTGTTTAAAGATGCGCTGGCGTGGCGTCTGGCTGCTGAACTGGTGCGGCCTCTGGCATCGAATGCCGGTATCGGTAATGAGGCTCTGCAACTTTACCAGATGACGATCGCCGGTGCGGCTGCTCACTCCTTGGGGGAATCATCAGAGCCGGTCGATTATATGGATGAGTTTACCGCAGCGAGGTTATCGTAATGGCCTACAGTATTATTCAGCCGTCATTCTCCGGCGGTGAAATCGCCCCGAGCTTATACGGACGCATCGATATGGCGAAGTACGCCACGGCATTACGTAAGTGCCGTAATTTCATTGTCCGGCAGTACGGCGGGGCAGAAAACCGTCCGGGTACACGTTTCATTGCTGCAGCTAAATACAGCGACAAAAAATGCCGCCTGATCCCGTTTCAGTTCAGTACGGTTCAGACCTATGCGCTGGAGTTCGGCGATCGGTATATCCGTGTGTTCAAAGATGGCGGGCAGGTGCTGTATGCCGATGGTGAGCACAAAGGTGAAGTGTTTGAACTGGCGACACCATATGCAGAATATGAACTGTTTAAGCTGAAATTCACGCAGTCTGCTGACGTAATGACCATCGTTCACACCGATCACCCGCCGATGGAACTACAGCGTTACGATCACGATGACTGGCGGCTGGCGGAAGTGGAGACAAAGAACGGCCCGTTTGAAGACATCAACACCGACAAGGCGATCAAAGTGTACGCGAGCGCCAGTACCGGCACAGTAACACTGACGGCGACACACAATATCTTCGGCAGCGAGCAGGTAGGGAAGCAGTTTTACCTGGAGCAGCGCGCGGTTGACGAGGTGCCAGTGTGGGAAACAGATAAAGAAACCGCAGTGAACGATCAGCGCCGCGCCGGTAGTCACTATTACCGCGCCAATACCGGCGGAAAAACTGGTACGCTGCGCCCATCTCACACCGAGGGCATGAGCTGGGACGGATGGGGCGGTGATAACGGCATCCAGTGGGAATACCTGCACAGCGGGTTCGGTATTGTCAAAATTGAATCTGTCGGCAGTGACGGTAAAACCGCCACCGGGAAAGTCATTTCTTATCTGCCGTCCAACGCGGTCACAGCGGGTAACGCCAGCCACAAATGGGCGCGGGCAGCCTGGAATAAAGAGCTGGGCTATCCGAGCACCGTAACCTATTACCAGCAGCGCCTGTTCTTTGCCGGATCCCGTTCTCAACCACAAACAATATGGGCCAGCCGCAGCGGCGATTATAAAGACTTCGGGCGCAGTAACCCGATTCAGGATGACGACCGCATTATCTACACCTACGCCGGGCGGCAGGTAAATGAAATCCGTCATCTGATCGACGTTGGTTCGCTGGTGGCGCTGACATCCGGCGGAGAATATCAGGTTACCGGTGATCAGAATAAGGTACTCACCCCGGCCAGTTTCTCTATGTCATCACAGGGTGCCAACGGATCAAGTAATCTGCCGCCGATTGCCGTGGCGAACATTGCGCTTTACGTGCAGGAAAAAGGCAGCGCTGTCCGTGACCTGGCTTACTCATTCGATGTGGACGGGTACCAGGGCACAGACTTAACCATTCTCGCCAACCACCTGTTCCAGAAACACCAGATTGTTGACTGGGCCTTTTCGACCGTTCCTTACTCCGTTGCATGGTGTGTCCGGGATGATGGCGAACTGCTGGCGTTAACCTATCTGCGCGAACAACAGGTTTTTGCCTGGGCACCGCAGCATACCGACGGTGAATTTGAATCTGTCTGTACCATCAGTGAGGGTGCGGAAGATGCTGTGTACTTCGTGGTGAAGCGCAAGGCCGGTAAAAAGACTGTCCGTTATGTTGAACGGCTGGCGAGCCGGTTATTCACGCGGACGGAAGATGCGTTCTTTGTGGACTCCGGCCTGAGTTATGACGGCCGTAATACAGATCCGGATAAAACGGTCGTTATTACCGGCGGTGATGGTGACTGGTCATATCAGGAAGAATATCGCCTGTCTGTGCTGGCTGACAACGTGTTCAAAGAGAGCGACATCGGTAACGAGATCCACATTGATTACACCGAGGATGATGAGAACAAAATACTGAAATGCCGCATTGTCGAAGTCATTAATAGCAAAGAAGTTACGGTGTCACCTAACCGCAATGTGCCACCAGCGTTACGCAGCACGATGACAGAGGCGTGGGGATTTGCCCGTAAATTCTTTACCGGTATCGGGCACTTGGAAGGAAAAACCGTGAATGTGCTGGCAGATGCCAATGTAGCGCCGTCGGTTGTTGTCTCCGGTGAACGGGTGGAAATCGACACGCCGTCAGTAGTGGTGCATATCGGTCTGCCGGTAACCAGCGAACTGGAAACGCTGGACATCCACATTAACGGCCAGGAAACGCTGCTGGATAAAAAGAAACTGGTAAAAGTCGCCAGTCTTATCGTTAATTCCAGCCGTGGCGTGTGGGCCGGTACCGACAAAGACCACCTGTATGAATACCCTCAGCGTGAGTTTGAGTATTACGACAACCCTGTTGATGATGCGACCGGCATTGTGGAAATCAATCTGGATTCCAACTGGAGCAAAAACGGGCGCGTCTTTATCCGGCAGGAAGACCCGCTGCCGCTGTCCATCCTCGCGGTTATCCCGCGTCTTGACGTCGGAGGGTTTTAACCGATGGCACACGTACAGATTATCCCGGCAACTGATGAGCATATTCAGCAGCTCCTGCCGTATATCCGTCAGGCTGATCACGACGAGTTCGCGGCATTCTCCGGACAGACTGCAGAACAGGTTCTTACCCGCGGTGTTACCTGTTCGACAAAGGCGTGGTCTGGTCTGATTGACGGTCAGGTCGTTACAATATTCGGTGTGGCTCCGGGTTCTATCCTGAGCGGCGTGGGGATCCCGTGGCTGGTGAGTTCATCTCACCTTGAAACACATCAGAAGATATTCCTGCGCCGCTGCAAACCGGTACTTAAAGCCATGCTGTCGATCTATCCGTCACTGGAAAATTATGTTGATGCGCGTAACCACGTTGCGAAAGCCTGGCTTCACTGGCTGGGTTTCCAGCTGGAACCGGCGGAACCGATCGGCTTAATGAAACTGCCTTTCCATCACTTCACCATGAGGGCGAAATAATGTGCGAACCAACTATGCTGGCAGCTGCTGCAATCGGCACCGGCGCAATGCAGGCATACAGCCAGTATCAGTCCGGCAAATTCAACGCTGACGTTGCAAACCAGAATGCCAAACTAAATGAAGCGGCGGCAGATGATTCTATTAACCGGGGTAATGCTGAGGCCGCAAAGCAGCGTTCCCGCGCGCGGCAGCTGGCAGGAGCTCAGGCGGCTACCATGTCCGCCAATGGTGTTGATCTCGGTGCAGGTGGTGCGCTGGATATCTTCGGCGATACTGCGGCCATGGGTGAACTCGATGCGCTCACCGTGATGAATAACGCTTCCCGCGAGGCATACGGCTATAAGTTGCAGGCGGCTAATGACCGGCTCAATGCGAAGATGTCACGCCGTCAGGGCAATATCGGTGCGGTCGGCACGATACTGACCACGCCGCTGAATGCATGGGGTGCATACAAAGTGGCAGGCGGTACCGGTAGTATATTTGGCTCAGGTGCGACCAAAGCCGCATCAGGTACCGGATCAAACCTGTTTGATGTGACCCGCCAGACCGGCAATTACGGACGATTCTTTTAACGGAGGGCGCTATGCCGACAGTACCAACCTATAACGAAAGACAGGTCAGCAGCAGCCCGTTACCGTCAAACGGATTCAGTGCGCAGTCATCACCTGAGCACTTCGGTGCCGGGCTGGCACAGGCCGGTGAACAGTATATCAATGCTTTTGCTGAGGCAAAGCAGCGCGCCAATGTGGCGTTGTCACAGGATGCACTCTTGCAGGTGCAGGAATATGCCGATGATTTATTTAACAATCCAAACACAGGGCTGTATACCAAGCAGGGTAAAAATGCCGTTGGTCAGTCAGATGAAATAATGGCGAGCATTAGCGCTAAAGGGCAGGAGATTTTCATGCAACTGCCAGAGGGATCGCGTGAAGATGTTGTTAAACAGTTCAATGTTGTGAAGCGCCAGTATGCGAATCAGGCGAAATCATATGAACTGAAAGAAATTCAGTCGTTTGAAACGAGCAGAAATAACGGTGCTGTCGCCGGGTATGCGAAAAGCGCCTCTGATAATTTCAATAATCCGCAGGCATTCATCAGTTTTATGGCTCTTGGCCGCCATAACATTATTGAGTTTAACCGCTCCCGTGGTGTGAGCGAGGAAGAAATATCGGCAAAAATCGCTGAGTTTGATAACCAGGTGGCATGGACTGCGGCACAAAATGCAATGGCTACAGATGCCATGGGAACCATTGGTGCTGTTGGTGAGCCGTCAGACCTTGGTGGTTCGATGCGTGTTACCGGCGGGCCGTCAGGTGATCGTGGTTCACGTAATAATAACCCCGGTAATATTCGTATCTCAGATAATAACTGGGAAGGTCAGGTCGGTGATGATGGTGAGTTTGTCCGGTTTGCCAGCCCGGAGCATGGCGTCCGTGCGCTGGGGAAAAACCTTATCACCTATCGTAATAAAGGTGTTGTTACTATAAATCAGATCATCAGCCGCTGGGCACCAAAGAAAGACGGTAACGATACAGAGGGCTACATTAAATTTGTCTCTGGAAAAATGGGTGTTGATCCGAATGTGCCGATTGATGTTACTGATATCAATACCCTGAAAAGTATCACTACCGCGATTATGCAACAGGAAGGTAATCACAGTATCAGCGGAGAGCAGGTTGACGCCGGATTGCAGGCTGCTCTCGGGTTAACAAGGCTGTCGGAACCGGATCCGTCACAGTATCAATCGCGTGGACAAACCGGAAAAGCGGTTAATGCTGGTGGCAATGCATGGTGGCCAATGCTGACGCCCGTCCAGCAGTATCAGATCAGAAAGCAGGGGGAGGCGGCTCAGAACAAGCAGCGCCAGGAATTTAAAAATATTTTAGATGACAGGCTTAAGGACGCAGAGGCACAGGCTGTAAGAGGTCTTATTTACGCCAATCCACCAACACTCAATGAGCTGATGTATGCGAATGGTGAATATGAGGGCGGGAAAAAATACGAGCAGTTACAGAAAACGCTGGCTATGGGCGAAGACATAGCCACTGTTCAGTATTTATCACCTGGCGCACAAAAAGCGCTTCTGGAGTCGAAAAAACCAACAGGTGATTATGATGCGTCGAATAACTGGAAACGCTATGACACGCTGGTGAGGGCGGTTGATACTGTTAATAATGCGCGAAAAGCAGACCCGATACAATTCAGCATTGATCGGGAAAAGCTTAATCAGATTGATTTCTCTAACGCTCAGAGTTTTACAAACTCTCTGAAAGAAAGGTCTGCCAGCGTTACTGACATTTCTAATAGTTATCAGACGCCGCTGACTGTTTTTTCCGCTCAGGAAGAAATGGTTTTATCTCAGTTGATGGAGAAAGCGCCGGCCAGTCAAAAAATTGAATATTTGGATGCTATCAGGCAGGGACTAAAAAACAATAATAGCTACACTGCCGCATTAAGACAGATTAGTAAATCGGATACATCTTTGGCGGTTGCCGGAATCATAATGGATAAGCCTTCCAGTGTTACAGCTCAGAGCAACCTAATCAGTAGTGACGTAAGCGTATCTCCTCAGGATGCAGCACAACTAATCGTGCAAGGTAATATGGCAATAAAGTCTGGTAAAGACTTCGTTATGCCAAAAGACGCCGAACTCAGAGAGAGTTTTGCAGAAAAAGTTGGAGACACTTTTTCTGGTGACATATCTGGTGCCAGCAGTGCATTTTCTGTTGCAAAAGATGCTTATGCTGGGCTTATGTCTAAAAAAGGTAATTTATCAGGTGAGTATGACGATGACACCTGGACTCAGGCTATAAATATTGCCACTGGAGGCATACACGACTACAACGGGATGGGTAATATCATGCTCCCCTGGGGGATGGATATAGATGACTTTGATGCAAGAGTTAACAGATCTTGGGGGAAAATAGCGCCAGAGGTCGGCAGGCAGGCGAATGAAAAAATAGGGCTGAAAAGTTTCGGTGATAGCCAATACCTGATAAAGCAAGGAAGTGGATACATATTACATAAAGATGGTTCACCAGTTGTCATCGACCTTACTCAAGAGCAAATCAGGGATATACCATTATGAGTTACTTCGGATTAAATCAGGCTGCGCAGAATCAGGCGTTAGATGAGGCGTCGAGAAGTAAACAGAATGATGATAGTGCTGGTTTTTTCGATGGCGCTTTTACTGCTCCGTTTGCAGGTATGTATACGGGTTTGGTAGCCAAACCGGATCAGGCACTTTGGGGATTACTGGATGCAACTGTGTCACCGGTAGCCAGAGAACTGAATGAACAGTTTGATATAAATGATACATCGGAGCAGTTCATTAAAAACCAGCGCAAGCTGGCAGAACAGCAGATCCGTCAATTGACACCCGATCGCGGTACCACCGGAACCGCTGGACAGGTGCTATTCAGTCTATTCGATATAGGTAGTCAGGCTGCCGCCGCCTCATTTACTGGTGGGGCGCTTGGCAGCGCCCTTACTGTGGGTGGTTTGCAGGGATTTTCTGATTATGAAAAATCAGTTGCCGATGGTGTTTCTCCTGGTGTCGCCTCGGAAAAAGCTTTTGGCGAAGGGGTTTTCGCAGCGGGTGGGGTGTTCATTCCCATGTCACTTGGTTTGCGTGGTGGCGGCGTCATGGCCGAAAGTGTCGGAAATCAGTTGCTGGCGAAAGGTGGATCTCTCGGGAAACCAATGTCGGCAGTAGCCAAAGCTACCCCAGACGTACTGTTCGCATCCGGCTCTAACGTCGTTATGGGTATGGCTCAGCGGGGGTATTCTGCAAAGGTTCTCAGTGACGCCGGATATAAAGAATTAGCTGCACAGTATGATGTGTTTGATAAGCAATCAATGGCTATCGATGCTGTGCTTGGTGTTGCGTTCGGCGGAATCGGAAGATATATAAACAGTCGTGGCGAAAGTATGCCACCACCGGAATATAGTGGACCTCAAATTGATGCTGCATTAACAGCAAACCAGCATATGCACATGGATTTAGATACCGCCCCCGGGCTTCCTGTTAATGCTATGTCACTCGACGGGCATGTGCAGGCAATGCGAAAAGCAATGAGTGATTTGGCGATGGGCGATCGGGTAGACATTGGCAGCATTCTTGATGATGCCCAGTTTATGCCTGTAAGCAAAAGAACTCTGTTAGACACCTCGATCCGCGAAGCTGCCGGGGTTATTGATGAAGGTTCATCACTTTCCATGGTCAAAGATATCCAATTAAAAGAACTTTCTGAGCAGCTAATTAGCCGTGGTGAGCGTGAAAGTTTAATGACTTCAATTCACGATTTAAATTATCGCATTGATCAAAAATCCAGTGAAATATCTGCAATAAGCAATCAGGAGATCACCGGTAGTGGCCGGAGGTTATCCCGTAACAGGACGGCAAAACAAAGTGAATTACGCAGGCTCAATAATGAACTGTCTTCACTCAAAAACGAACTAAAAATTAAGCAGCAACTCGCTGATGATAATCTTCCCGGTGGACGTTTTTATGAGGCGAAGGCGGAATTATCCAGACGCAAATTAGCGGCGGAGCAATCCGAAGAAGCACTGATGAATTATTTTTCCACTCCAAAGCCTCGCGACAGAACGCAAATTACCTCTGATGAAATAATGCAGGCAGAGACTTTGGTCAGAGGTGATCGCTTTGAAGATATTGATTCTGAGGTGCTTAATGCTGAAATCGCGATTAAAAATAACCCGGATTTAGAGATTGATTTTATTGATGAGGCTGGTAATTCAGCGAAAGTTAAAGCGTCTGAATTGTATTCTGATGCCGTTAAGCAGGCTGACGATGCTCAGAATGATGCTGGTTTATTTGATGTTGCAGTTAACTGCTTTCTTGGGAGATAAGTGAAATGAGAGCCGAATGCATACAGGCAGTGCAAAATGCATCTAACCGAGTTTTAACAGCAGCAGAAATTCAAAATATTGAGAACCGCATCATCAGGAATATGAAAAACCTTGCCAGGAATGATCCGTCATCATGGCGGTTGCTGAGTGAGTCTGAGCGCTTACAGCGTGCCGGGCAAACAGCAGCAGAAGAATTATTGCGTGAGGCAAACCTTAAAAAACGGAGGGTTGCGCTGACTATAGCGGCCAGGCAAAAACTGGAAAACCATATTAATAGTTTTAACGGAAGTAAACTGGAAGCGTTAAACAGAACAATTGCGTTCAGTGCGGACGGCAAAAGTAATTTTATGTCCGTGGAAACGAGAGCCAAAGCAACAATTAACTACGCCCTCAGCCAGTTGCATGAAACTTTTGAAGCGGTAGATCCGAAATTCTTCCAGTTGTTTGAAGATCACCAAGGGGTTAGGGATCTGATATTTGAGATGAAAGGCCAGGACACCGGCAATGCCAGAGCCAAAAAAGGCGCGGCAGCCTGGCATGAGGTTACCGCCATGCTGCGGAACAGCTTTAATCGCGCTGGTGGCGATATTGGTCACTTGGAAGATTGGGGGTTTCCGCAGAGCCACTCTATGCAACGGGTAGGCAAGGTGTCCAAAGATAAGTGGGTATCTGATGTAATAGGTAAGTTGGATCGTAATAAATATATTAAAGAAGATGGTTCTTTGATGAATGATGCGGAGCTGTCGGCATTTTTAGGTTCTGCTTATGAAACAATCGCTACCGGCGGCCTGAATAAAATTGCTGAGAAACCGATTGGTGTATCAGGTATGCGCGCTAATCGTGGCAACGCATCACGACAGATTCATTTTGAGAATGCGGAGTCTTACCTTGAATACCAGCAATTATATGGTGAGAAAGCGCTGTGGGATATCATGGTCGGGCATATTGAAGGTCTCGGAAAAGATATCGGGCTGATTGAAACTTACGGGCCGAACCCGGATCACGTATTCCGGAGTTTACTGGATGAAGTGACGGAGGCTGAGGTAAGGGGGAGTCCATCAAAAGCGGGAAAAATAAAACGCCTGAGAGATGGCACTGAAAACTTATATAACTTTATATCAGGAAAAACAGCGCCAGTGGCCAATCCGCATATTGCAAAATTTTTCGATGATATGCGAAACGTATTAATTGCGAGCAGGCTTGGATCAGCATTGCTGTCCTCGTTTTCTGATTTGGGCACCATGTACCTGACGGCGAAGGTGAATAACCTGCCATCTGCACAGTTACTGAAAAACCAACTGGCGGCGCTTAATCCGGCCAACAAAGAAGAATTACGCCTTGCCCGTCGGGCTGGTTTATCAATGGAAACGCTGCTTGGAAGTATTAACCGGTGGGCGAATGATAATATGGGGCCGTCAAAAGCGCGGTGGGCTGCAAACGCAGTAATGAGAGCCAGCGGGCTGAGCGCTTGGTCTGATGCGCATAAAAGAGCCTTTGGTGTGACCATGATGGGTAGCATGGGCAGCCTGGTGAAGCGCAGTGACAGCGTCGGTGGCCTGACCGGTTCTGACCTGAAAATCATGAAGAGTAAGGGCGTGACAGATACGGATTGGTCTGTCTGGCGACTGGCCAAGCAGGAAGACTGGGGGAATGGTAACGACACAATGCTGACGCCGGAAAGTATTATGCATATTCCTGATTCAACCCTG
>MINF_7A_Pseudomonas_aeruginosa
GCCGTAGATATAAGCAAGGGTTTTAGAGTCTACAGGGCTCCTCATCAAAGGATGTTGCAGGCCATCTGGGGTGAGAGAAAGAAATTTTATTCGGAATTCTGGGCTCTGCGGAATGTGAGTTTCCAGGTTTTTCCTGGGGAGGTTGTTGGAGTAATCGGCTGCAACGGCTCCGGGAAGTCCACCTTGCTGCAGATACTTGCGGGTACCTTGCGCCCTACGAGTGGACAGGTGGTTCGCCCAGAAAGGGTAGCGGCATTGTTGGAGCTGGGGGCCGGTTTCAACATGGAGTACACCGGCAGGGAAAACATAATCTTCAATGCCATGCTTCTTGGATTGGGCGAGCAGGAGATTTCTGAACGCCTCGACGAGATAATCCAGTTTGCCGATATCGGTGAGTTCATCGATCGTCCGGTTAGAACATATTCGAGCGGTATGTTCGTGCGTTTGGCTTTCTCCATTGCGGCATATGTCGATGCCGATGTGCTGATCGTGGACGAGGCCCTGGCGGTAGGTGACGCCGCGTTTCAGTTCAAATGCCTGAACCGGCTTGAAGAACTGCTGCTGAAAGGCATCACCATCCTGCTGGTCTCCCACGATATACAGTTGATCAAGAGTTATTGTAGTCGAGCGATCTATCTATCCAAAGGTAGAGTGATATTCGATGGCGACTGTGAAACAGCCACGGAACTCTATCTGCGGGACAGTATAGAGACACAGCGGGCGGAAGTCCGCTCAGGAAGCCTGATCGCTTCTGGCGAACACGGGAACTCGGGAATTGCATATGGAAATGGGCAGGGCAGGTTTCTATCCATCCGTATGGGTGTACTTGACGAAGCCCGGGATTACTTCGATTCGGGCGAACGTGTCTGGGTCGAGGTACTTGTGCAATTTGACCTACCCGTCCCGGAGCACCCAAAAATCACCCTGACTATCCGTGACCAGCGCGGTTACAACCTCTATGGCATAAACAATTTATTGCTGGGCAAGGCTCTGAATGTCGAGCCTGACGGGCGCTTGAGAACACGTATCAGCTTCGACTGCGACTTGCAGGCCGGCGAATACGCCTTGACGTTTCGTCTGGAGAACTCTTTGTCGGAGTCCGTTTGCGAACTCATGGATAAAAAGGTCAATGCGGCGATATTCAGGGTCTTCAATTCGCCCAAGTGCTTCGATGCAGTGGTGAATCTGCATGGAGCATTCGAGCCGGTTCCGTTCTGCTGCGAGACCCGGGCTACCCAATGAAGTCATCGTCTTTGACCATGGTATTCGTCGTCCACGCCGGCGAGCTGGAAATCAAGTCTGCCGTGTTGGCGGCTTCTCTACGCAAACGCTTTGGCTTTTCCATGGATATCATTGCCGCATGTCCATCGGGAAAGGCTGACTGGGGTGTGCCAAGCGATGCATCCCGGCGCTTATATGAGCGTTTGGGCATTCCTCTTTTGCCTATGGATAGTCCTTTCGGGCCAGAGTATCCAATAGGCAACAAGTTCGCGGCGTTGGCGCTGGGGCCGGCTGTTGGGCATACGTTGTTTCTCGACAGTGACATGATCTGTGTCGATGCATTCGAAGCTGACATGCTTTGTCGTTTCGATGCGGCACTCAAACCTGCCGATATGGCATTGGTGGCAAAACAGAACGATTACTGGGAACGCATATACGCCCATGCGGGATCGGCATTGCCTGGAGATCGGGTAGTGACCACTTGTTCCGGGGAAGCGATGCCTGCGTACTATAACGCTGGCTTTATCCTGGTACGTGATGCCAGGCGTTTCGCCGAAGTCTGGTACAGGCTCGCCGAACGCGTCCATGCGGATCCGCTGATCACCAACAAGATGCCCTGGCTGGACCAGCTGACGCTACCCGTCGCTCTGCACGCGTTGAACTACAAGACGAGAGCGCTCAGCGAACGGTTCAATTATCCGCTTCATATCAAGCCGCTATCCGCTGCGTCCCTACCACCCTTCTTCTGCCACTACCATTCTCTCGACACACTTGTCAGCGAGCGTTCGCTATGGGCCGAACTGGACGAACTGGCCAAGCGTTTCCCTGAGCTGCGCGAAGTGCTTGCGCTGGATGCCAACTGGAAGAAGGCGATCCTGGCTCCTGCACCTCGGCTGGCTTTTTCGGAAGGTGATTCCACCGGCACTGTTGAGGCCGGACAGGACCTGGTGATCACCGGGATTCCCCGGAGCGGAACCAGCCATCTATGCCGTCTGCTCTCCCAGCAGCCCGACACCGTGGTGCTCAATGAACCTCCTCAGGTATTCGAAGCGCTGAAACTCTCGCCTCTTCCTTGGGGACTGCCACGCTACTACGCAGAGTTACGTCGCGACATCCTGGCGGGCAGGCCCGTGCCGAACAAGCATGTGAATGGCCGCCTGGTCGACGACACTGCCAGGGGCAACGATCAGTCCAGCGACTATTTCGCTGAGGTGCGGGGGGCTTCGTTTCACCTGGGAACGAAGAACACGCTTGCCTATATCGCCCGGCTGCCCCTGATTCGCAAGGTCATGCCGACGGCGTTGCTGATCGCAACCATCCGTCATCCCTACGACAGCCTGAACTCCTGGGCGAACACCTTCGAGCACCTGCGCCAGGCTGCCGTCGAACGCCAGCCGTTCGGATGTCCCGATGACCTGGCTCTCACGGGATGGCAGCGCAAGGCACTACTGGCCATTGCCGATACCGACCACCTAGCTGTCCGGCGTGCTCTGTGGTGGCGTTACCTGGCACTGCAACTGGAGGACGCCGGGGATTACGTCCAGTTGTTGCGCTACGAGGATTTCGTCGAGGCGCCGCAAACGACCTTGGCCGCTCTGCGAAACAACCGCCCCTTGCCTTTCGACGAGCCTGCGGTGTGGAGCAAGGGGCTGGCGCCGGACGAGCAGGAGCTGGTTGCCAACATAGTCTGCGACGTTGCCGAGCGATTCCACTACGTCTTGTAGAACCGGGAGAACCCTTATGCTGGATATCAGTTTAATCATGAATTTCCATGCGGAAGACGTGCTGGCGCATTGGAGCCTGCTGGGTTTTCAACGCATGCGTGAATTTGCGTCGCACCATGGGGTTTCCGTGCAGTTGGTGGCGGTGCTCGACCGCGCCTCGCAAACGACTCGGCGAATCGTCAGGCAGCATCCGATCCTGCGCGAGGGCGACAAGGTCCTTCAGGTCGAGCATGGTGATCTCGGGCTTTCCCGGAACGCCGGGATCGATAGCGCGGATGCGTCCACGGTGGGGGTGTTGGATGGCGACGACTACTGCTCGGCGAACTGGTTGGTCGAAGCCCTGCAGGTGGTATCCGAGAAGGGCAATGGCGTCGTGGTCCATCCCGAGTACACGGTGAGCCATGGAGCCTGCCATTTGCTGGGGCGTTCGGTAGATCAACTGAGCGAAGACTATCCCGTGGAAAGTTGCTTCAAGCATCACCCATGGGTCTCCGTTGCCGTAGCCGAGAAAGCCGTATTCCAGGAGCTTCCATACCTGGAGACCCGAGTCGGGAAATCCGGCTTCGGTTATGAAGATTGGCATTGGAATCTCGAGGTGATTGCGTCCGGTCGGAAGCACACCCTGGCTAGCGGCACCTGCCTGTTCTATCGCCGCAAGGAAGCATCGATGTTGGCCGTCATGGGCACGCTGAACGCAGTGGTTCGCCCGGGACGATTCTTCGATGGACGGTGTTTCGATCATTAGCCGGCTTCTCCGGGGCCGGGGAGGCACATGCCTGCCGCGGCAGCCCCGCATCGATGAGCCGAGCATCCAGCACTTCTACCAAGTGGAACTTTCCTGATGAGCCTGAACGGCAGACTGAAAGCTCGTGCGGCCAGCTTCGCTCGCACAGCCTATCCACCTATTCTTGGATCGTTGCGGCGGGTGCTCTCCGAGCGCCAACTACAGCGCTTCATACTGGTCTGCGACCGTTTGAAGGGCTGGTTGCTCAAGGAGGCAGTCGTCGTACCGTCACCCTCTCCGATGGCGCTGCCGCCATGGATAGTCGACGAAATGAAGGCGTTGGCCCGGATCGAGCCTGCCCTGTATCCCACGGCGGCGAAGCTGCGCGTTTACACTTCCTGGAAGGCCCCGATAGATAACGGACCGGCGCAACTGTACCGGGGATGTCTGGCGGACTTCATCGAATATGCGCCGGATATGGTCTTCCTCGTCCCGCATTTGCAGCGTGGTGGCGCTGACCTGGGAATCCTGCATCATGTGCGGTTATGCGCCGAGATGGGCGTGAAGGTGACGGTAGTGGTCACGCGGGATGTGGTGTCTCCCTGGCTCAACCGGCTTCCGGCGGAGGTTCGGGTGGTGGAGTTCGGACGCCTGGGCAATCTGCTTGGCGAGGAGGACCGGCGCCTGGTACTGCTGCGCCTTTTGCTGCAATGTCCTGCCAGGAGTATCCACATCATCAACTCGCAACTGGCCTGGGAACTGCTCGAGCGGCATGGCAAGACGTTGACGTTCGAGGGTAAGCGGATTTACGCCAGCGTCTTTTGCGACGACCTGGACGGCAATGCGGTTCGCTGCGGCTATGCCAGCGAGTTCCTCCCACGGTCCTGGATGCACCTGGCGGGCCTGCTTTCGGATAACCGGACCTTCCTCCAACAGATTCACGAGCGGGACGGCATTCCGCCGGAGCTCATGCATGGGCTCTACTTTCCCGCCAGCGACCATGCAGAGGCGATTCCGACCGCAGGCTCGACGATTCTTTGGGCCAGCCGTATCTCGCCGCAGAAAAGGCCGGACCTGCTCTACGAGATTGCCCTGGCGCTTCCCGAATACCTGTTCGAAGTCCACGGCGAGGTCGATCCTGCTTGCAGCGGAGAAACTCAGAGGAAGCTGCGACGCCTGCTGAATGTCAGGCTTCATGGGCGTTACGACTCCTTCCAGGCCCTGGCTCGGCAGGGGCGATATGCGATGTTGCTGTATACCTCTCGCTATGACGGCTTGCCGAACATCCTGCTCGAAGCCACTGCTGCAGGGCTGCCCATAGTCGCCCCCGACGTCGGGGGTATCGCTGAGTTCCTGAATACCGAAACGGGCTATCTGGTCGGCGCTGACGCCGATGCCGGCGAGTTCGCAAGGGCAATCAGGAGTGCGCTGGGCAATCCCGGGGAGACGGCGAGACGGGTGAAACGCGCCCGCGAGTTGCTGACGCGACGTCATGGCTGGGCCGCATTCAGGGATGCGGCCAGGAACATACCCGGCTACCTGCCTGGGGGCGTGCGGCCTGAGCAAGAGGTCTCCATGGAAACCGAACCGGTGTCCAGGTGAAGGGCGTGAGGTCGGCCCATTTTCTGCAGCGCTTGATATTTTCCCTACCGCCTGCTTTTCGTTCGTGGCTGGGAGAGAAGGGAAGGCACCTGGTCCATCTTGTCCTCGATATCGGTTCGGCCTCGGCGCTCCGGCAGGATTCCGGGCACGCCACTCCGTGGGATCCGCAGAAGCCCCTGCTGAGCGTGGTCATTCCCTGCTTCAACCATGGGAGGTATTTGAGGCGCGCGCTTGATAGCCTGGCTCGGCAGAGCTTCCAGGACTTCGAGATCATTCTGGTCGACGATGGTTCTGATGACCCTTCGACCCTGAGCCTCCTCAAGGCTCTCCAGGAGCCTGGCATGACGATCCTGCGCCAGCCCAATCGTGGGCCATCCGCCGCGCGGAATGCCGGTGTGGCGCGGGCGAGGGGGCGTTATATCTGCTGCCTGGATGCGGATGACTGGCTGGCGTCCACCTATTTGGAAAAGTGCCTGGTCTTGCTGGAGGGAAACTCTGGCGTCCGCCTGGCGTACAGCTGGGTCCAGGTGGTGGGAGAGGAGCATCGGCTGCATCGTTCCGCCGGCTTTCATCCCGGACTGTTGCGTTACTTCAATCCGTTCTGTGTCTCCGCGATCTTTCATCGCGATGACTGGCTGGCGGTAGGAGGTTTCGACGAAGCCAGGCAGGCACAGTTCGAGGATTGGGATTTCTGGATCGCCCTGGTCGGATGTGGGGTGCGAGGCAGGCTGATCAGGGAACCCCTGTTGTTCTATCACCGCCAGGTCGGCTCCAGACTGGAGACCGGCAAACGTCATGCCTTGAGTTCTTACAAGCGCATGCGGACTCGCCATCCTCGCTTCTATCGAGGGAGTCCATTTCTTCGAGCGCAGCGGCAAGGCTATTACGACTGCTGGGCATATCCTCCTCTGCTCAACCTCTCCCGCGCCGACCAATACAACGCCGTCATATCCGATGCGGTAGCCGTGGTGGCCGACGCGCCGCTCACCGAGGACTGGAACGCATGGCGTCGACAATTCGATGAGCTGCCAGCGTCCTCGACGGTTTTCGTCATTGCCGGTGGGTGCCGAAAACTCCCGGGCTGGCTGCTGGAGAGGGCGAGCGCCATCTACTGGCTGGACGACCTGCTGCACGAGCGGCAATGGTCGGCTTTCATCGATAACTTCAGGCGGACCCGCGGAATCTCCAAGGTGTTTTCCGTGGGCAGGACGGCGTGGTGAAGGTTCTTTCGCGAGGTCCCGTCGCCGATGCCGTGCCGTTGCTGTCCATCCTCACGGCCTGCGATTGCAGCGTGGAGGAGCTCGAACGAATCGCCGCATTTCTCGAGACGCAGACGCTGAAACGCTGGCGCTGGATTCATTGCCCAGGAGTGGACAGTGACTGTCTTCCGGTAGAGGGGATGGCGGTACTGTACTTGCCGCGAGCACCGGCAGCCCTGAGGGCGACTGCTCTGGAAGAGGCGATCTGGTTCCTGCTGTCCCGACCGACCCTGCCGTGGGTCGAACTCCGCGAAGATGCGCGACGCGGCGACCTCTTCGTCAGTCGCAGGTCGTTGCCCGAGGGCCGTATTGGCGCAAGGCTGAACGGGCGCAGGCAGCCTTGCTCGTCGGCCATGCTGGCGCCGGGGAGCTTGCCTAAGGCCCCGGGAAAGCGCCTGTTGCTGCTGGCGCCCTGGCTTGAGCCAGGCGGAGCGGATCGTTGCAATCTGGATCTGCTTCGAGCCTTGGCCCGGGAGGGCTGGATGCTGACGGTGGTCGCCAGCCTGGCGGCCGAGCATCGGTGGCGGGATCGTTTTACCGCGCTCACTGCGGATGTCTGGGTGCTTCCGGACTTTCTGTCTGCCGAGAAAGCTTGCGGCTTCCTTGCTTATCTGGTGGACAGTCGACAACCCGACCTGATGCTGCTTTCCAACTCTGCATTCGCCTATGACGTGCTGGGGTACGTCCGGACCCGCTACCCGGGCCTGCCCGTGGTCGACCTCAATCATATGGAGGAGGGCTGGGACGATGGCGGCCATCCGGGTAGAGCCGCTCGATGCACTGCCTTGCTGGACAGGCACTGGGTCGTATCCGGGCACCTGCGCCACTGGCTGCTCGACCGTGGCGTCGAGGCGAGCAAGGTCGAGGTGTTGCACTGGTTCGCCGATGTGGACTCGTGGAAACCCGACAGCCTGACGCGCGCGAAGGTCCGGGCGCGCCTGGGAATAGCTCCGCAGTGCGTAGTGATCGCCTATGCGGGGCGGCTCTGCGCGCAGAAGCGACCGGAGCTGTTTGCCGCCAGCCTTGGCGAGTTGGCGCGCCGTGGTAGTGATTTCGTCGCGTTGGTACTGGGCGATGGCGAGCTGGCAGGGGAGCTGCGGAACGACCTCCGGCGCCATGGCTTGGCCGGGCGGGTGCGGATGCTGGGCTGGCAGGACGAGGCTGCGTTGCGCGAGTTGTTCCAGGCCTCCGATATATTTTTCCTGCCATCGGCCGGCGAAGGTATCGCACTGGTTCTCTACGAGGCGATGGCGTGCGGAATGGCCATAGTCGCAGCCGATGTCGGCGGTCACGCAGAACTGGTCTCTGCCCACTGCGGCTTCCTTGTTCCGCGGCGCGATGCCGAACGAGAGGCCAGGGATTACGCCGCTAGGCTCGAGAGCCTCATGCGCGAACCGGAAATGCTGAGGCGGATGGGGCAGAACTCCGCACGCCGCATCCGCGAAGCATTCACCTTGTCTCTTTTCGAGCGGCGTTTGCGGGAGTTGCTGGAACGCGTGCCGGTTTCGACTCCATGCGGCGTTTGCACGGATAGTCCGGTGCCTGCCCTGGGGGCGGCCAGGCTGTCCATGCAATGGGCGTCCTACCGACTGGCAAACGGATTGCGCTGCCGGCTGGATATCCAGAAGCACGGCCGTTTTTCAAGATTCCTGGAGCGATGCGCGAAGGGGGTGTTCTTCTTGCGCACATTCGGGGCGAAGGCGCTTTGGCAAAAGATCAGGAAGCACTGAATGAATAGGGAGGTTTCATCCATGAAGCCCAGGGTGGTGGTGATTCTCGGCATGCATCGCTCCGGTACGAGCGTACTTTCCGCCGGACTCGAGGCGCTCGGGGTCGAGTTTGGCGAGAATCTGATCCCACCCAGGCCGGACAACCCCAAGGGATACTGGGAAGATGCCCGCCTGGTGGCTTTCAATGACAGAGTCCTGTCCCTGTGCGGGTTTTCGTCGGGCGACGTCGGGTTGTCCAGTCGCCGGGTGTTGGGCGTCGAGCGATTCGAAGAGATCGTCCAGCAGGCCATGGCGCTTTTGACTGAGCTACTGGCAGGCAAGGCGCTGCTGGGTATCAAGGATCCGCGTATGCCGCGTCTGATGCCGATCTGGCAAGCCGCGTTCGATGCATTGGGGCTATGGGTCGACTATGTCATTGCGGCTCGCCATCCTCTTAGCGTCGCGGAGTCTCTTGCTGCCCGTGACCACTTGAGTCGGGAAAAGAGCCTGATGCTCTGGTACGAACATTCCTGTCGCTCGATGCAGTGGGCGCTCCACAAGGGGGCCGTGGTGGTCGACTACGATCGATTGCTGGCTCTGCCGCGACAGGAACTGGGCCGTATTGGCCATCGACTTTCCTTGCCGGTGGACGAGTCGGCTTGCGCCCGCTTCGTCGGTGATGTCCTGGATGTCGAATTGCGTCACTCATCCCATGATGCGAGCGCGTTGGCTGCCGCAGCGGGAAGCTTTCAGGCGCTGCTCGAGGTGCACGAGGCACTGCAGCAGCTTGCCGTGGACCGGTTCGACATCGAAGGGTGGAAGGGCCTGGAGCGGGAATTCAGCAGAGCGATGCCGTTGCTGGAGTACGTGGGGGAACTGGACAGGCAACTCTGGCAATCGGCTTCGTCCCACAACGAGAGCATGACGCGGTTCAGCGAGCAGGTGGCTGACCTGGCCATGAGCTGTACCGCACAGAGGCAACTGAATGATGGACTGAGAGATC
